# Supplementary material for: Whole-genome sequencing reveals the genomic characterization and evolution of carbapenem-resistant Klebsiella pneumoniae in Gansu, China
Source: Front Cell Infect Microbiol. 2026 Apr 2;16:1749978. doi: 10.3389/fcimb.2026.1749978 (PMC13083123; doi:10.3389/fcimb.2026.1749978)
Supplement: Supplementary file 1 [file Table1.xlsx]

## Sheet: Sheet1
Supplementary Table 1	Summary of glycoside hydrolase genes and glycosyltransferase genes.
Supplementary Table 2	CRISPR-Cas systems identified in all strains.
Supplementary Table 3	Prophage elements identified in all strains.
Supplementary Table 4	Genomic islands identified in all strains.
Supplementary Table 5	The soft-core genes of KL25 lineage.
Supplementary Table 6	The soft-core genes of KL64 lineage.
Supplementary Table 7	The KL25-specific genes.
Supplementary Table 8	The KL64-specific genes.
Supplementary Table 9	Summary of prophage annotation.

## Sheet: Supplementary Table 1
SampleID	Count of glycoside hydrolase genes	Count of glycosyltransferase genes
s1	11	68
s2	12	74
s3	11	68
s4	12	70
s5	11	67
s6	11	67
s7	11	67
s8	11	67
s9	11	67
s10	11	68
s11	11	67
s12	10	67
s13	11	67
s14	11	68
s15	11	68
s16	11	68
s17	11	67
s18	11	67
s19	11	67
s20	11	68
s21	11	67
s22	11	68
s23	11	68
s24	11	68
s25	11	68
s26	5	68
s27	12	73
s29	24	73

## Sheet: Supplementary Table 2
SampleID	SeqID	Start	End	Strand	Length	aSPLength	SPnum	aDRLength
s1	Scaffold20	12521	12903	-	383	83	3	33
s1	Scaffold12	22420	22713	+	294	96	2	34
s1	Scaffold31	24030	24200	+	171	39	2	31
s1	Scaffold47	1847	2114	-	268	80	2	36
s1	Scaffold20	12818	13041	+	224	62	2	33
s1	Scaffold31	23983	24196	-	214	54	2	35
s1	Scaffold13	165091	165800	+	710	78	6	34
s1	Scaffold13	166178	166439	+	262	80	2	34
s1	Scaffold19	85224	85791	-	568	31	8	35
s1	Scaffold39	26069	26478	+	410	19	9	23
s1	Scaffold43	33954	34159	-	206	60	2	28
s1	Scaffold24	70172	70403	+	232	71	2	30
s1	Scaffold24	70102	70425	+	324	68	3	30
s1	Scaffold8	149844	150209	+	366	73	3	36
s1	Scaffold47	1609	1993	-	385	26	6	32
s10	Scaffold41	1349	1502	+	154	32	2	30
s10	Scaffold9	22420	22713	-	294	97	2	33
s10	Scaffold12	19037	19648	+	612	37	9	27
s10	Scaffold41	1406	1562	+	157	25	2	35
s10	Scaffold9	20287	20771	-	485	77	4	35
s10	Scaffold33	23657	23870	-	214	56	2	34
s10	Scaffold9	74372	74661	+	290	93	2	34
s10	Scaffold13	119051	119312	+	262	81	2	33
s10	Scaffold26	69068	69401	-	334	70	3	31
s10	Scaffold22	48367	48732	+	366	73	3	36
s10	Scaffold26	69085	69319	+	235	68	2	33
s10	Scaffold26	69220	69348	+	129	73	1	28
s11	Scaffold41	1349	1502	+	154	32	2	30
s11	Scaffold29	5509	5842	+	334	66	3	34
s11	Scaffold8	21223	21493	-	271	82	2	35
s11	Scaffold41	1406	1562	+	157	25	2	35
s11	Scaffold34	23657	23870	-	214	56	2	34
s11	Scaffold8	74699	74988	+	290	93	2	34
s11	Scaffold15	118788	119049	+	262	81	2	33
s11	Scaffold25	33847	34219	+	373	80	3	32
s11	Scaffold29	5591	5970	+	380	55	4	31
s11	Scaffold29	5663	5791	+	129	73	1	28
s12	Scaffold1	529221	529372	-	152	85	1	33
s12	Scaffold48	9344	9914	+	571	40	8	27
s12	Scaffold48	9387	9512	+	126	27	2	23
s12	Scaffold48	9561	9810	+	250	51	3	24
s12	Scaffold32	37685	37898	+	214	56	2	34
s12	Scaffold7	74699	74988	+	290	93	2	34
s12	Scaffold11	119051	119312	+	262	81	2	33
s12	Scaffold1	529163	529314	+	152	86	1	33
s12	Scaffold41	26069	26478	+	410	19	9	23
s12	Scaffold23	33847	34219	+	373	80	3	32
s12	Scaffold27	5591	5970	+	380	55	4	31
s12	Scaffold27	5663	5791	+	129	73	1	28
s13	Scaffold1	396885	397339	+	455	55	4	47
s13	Scaffold9	20896	21166	-	271	82	2	35
s13	Scaffold26	69068	69401	-	334	66	3	34
s13	Scaffold55	20526	20771	-	246	70	2	35
s13	Scaffold9	22242	22450	-	209	65	2	26
s13	Scaffold32	23657	23870	-	214	56	2	34
s13	Scaffold9	74372	74661	+	290	93	2	34
s13	Scaffold14	118790	119051	+	262	81	2	33
s13	Scaffold23	33847	34219	+	373	80	3	32
s13	Scaffold26	69085	69319	+	235	68	2	33
s13	Scaffold26	69220	69348	+	129	73	1	28
s14	Scaffold37	1349	1502	+	154	31	2	30
s14	Scaffold8	21406	21671	-	266	82	2	34
s14	Scaffold3	78387	78769	-	383	83	3	33
s14	Scaffold45	19739	20299	-	561	38	8	27
s14	Scaffold38	26069	26478	-	410	19	9	23
s14	Scaffold11	150065	150430	+	366	73	3	36
s14	Scaffold23	69663	69894	+	232	71	2	30
s14	Scaffold23	69593	69916	+	324	68	3	30
s14	Scaffold54	21805	22082	+	278	87	2	34
s14	Scaffold49	27062	27257	-	196	51	2	31
s15	Scaffold7	21689	21841	-	153	25	2	34
s15	Scaffold31	23704	23889	-	186	43	2	33
s15	Scaffold11	132767	132905	-	139	18	2	34
s15	Scaffold7	209245	209513	-	269	83	2	34
s15	Scaffold2	209597	209862	+	266	83	2	33
s15	Scaffold50	670	1056	+	387	81	3	36
s15	Scaffold7	21629	21842	+	214	26	2	36
s15	Scaffold31	23657	23870	+	214	54	2	35
s15	Scaffold7	74370	74661	-	292	91	2	36
s15	Scaffold11	164830	165539	-	710	78	6	34
s15	Scaffold11	165917	166178	-	262	80	2	34
s15	Scaffold4	19037	19604	+	568	31	8	35
s15	Scaffold27	775	1049	-	275	70	2	45
s15	Scaffold10	150043	150408	+	366	73	3	36
s15	Scaffold75	5234	5381	-	148	28	2	30
s16	Scaffold12	17974	18534	+	561	38	8	27
s16	Scaffold10	121332	121600	+	269	76	2	38
s16	Scaffold9	20287	20672	-	386	81	3	35
s16	Scaffold9	22242	22450	-	209	65	2	26
s16	Scaffold32	23657	23870	-	214	56	2	34
s16	Scaffold9	74372	74661	+	290	93	2	34
s16	Scaffold14	118790	119051	+	262	81	2	33
s16	Scaffold26	5182	5515	+	334	70	3	31
s16	Scaffold23	33847	34219	+	373	80	3	32
s16	Scaffold26	5264	5498	+	235	68	2	33
s16	Scaffold26	5336	5464	+	129	73	1	28
s17	Scaffold39	1349	1502	+	154	32	2	30
s17	Scaffold26	5509	5842	+	334	66	3	34
s17	Scaffold9	21223	21493	-	271	82	2	35
s17	Scaffold32	37685	37898	+	214	56	2	34
s17	Scaffold9	74699	74988	+	290	93	2	34
s17	Scaffold14	118790	119051	+	262	81	2	33
s17	Scaffold23	33847	34219	+	373	80	3	32
s17	Scaffold26	5591	5825	+	235	68	2	33
s17	Scaffold26	5663	5791	+	129	73	1	28
s18	Scaffold49	18087	18647	-	561	38	8	27
s18	Scaffold29	2857	3190	+	334	69	3	31
s18	Scaffold33	23657	23870	-	214	56	2	34
s18	Scaffold8	74699	74988	+	290	93	2	34
s18	Scaffold13	118790	119051	+	262	81	2	33
s18	Scaffold47	5790	6199	+	410	19	9	23
s18	Scaffold24	33847	34219	+	373	80	3	32
s18	Scaffold29	2939	3173	+	235	68	2	33
s18	Scaffold29	3011	3139	+	129	73	1	28
s19	Scaffold41	1349	1502	+	154	32	2	30
s19	Scaffold8	22486	22713	-	228	64	2	33
s19	Scaffold13	128160	128720	-	561	38	8	27
s19	Scaffold13	128287	128784	+	498	36	6	39
s19	Scaffold8	21573	21843	-	271	82	2	35
s19	Scaffold28	69068	69581	-	514	62	5	34
s19	Scaffold10	11532	11793	-	262	81	2	33
s19	Scaffold34	37685	37898	+	214	56	2	34
s19	Scaffold8	75049	75338	+	290	93	2	34
s19	Scaffold23	33847	34219	+	373	80	3	32
s19	Scaffold28	69085	69319	+	235	68	2	33
s19	Scaffold28	69220	69348	+	129	73	1	28
s2	Scaffold44	1483	1750	-	268	79	2	36
s2	Scaffold14	129705	129985	-	281	90	2	33
s2	Scaffold29	8598	9053	-	456	18	10	25
s2	Scaffold1	378866	379136	+	271	84	2	34
s2	Scaffold3	383448	383715	-	268	84	2	33
s20	Scaffold1	333543	333694	-	152	85	1	33
s20	Scaffold13	127167	127727	-	561	38	8	27
s20	Scaffold1	419642	420096	+	455	55	4	47
s20	Scaffold31	39328	39541	+	214	56	2	34
s20	Scaffold9	74057	74346	+	290	93	2	34
s20	Scaffold14	119051	119312	+	262	81	2	33
s20	Scaffold1	333485	333636	+	152	86	1	33
s20	Scaffold27	4867	5200	+	334	70	3	31
s20	Scaffold39	12552	12961	+	410	19	9	23
s20	Scaffold24	33847	34204	+	358	77	3	31
s20	Scaffold27	4949	5183	+	235	68	2	33
s20	Scaffold27	5021	5149	+	129	73	1	28
s21	Scaffold38	1349	1502	+	154	32	2	30
s21	Scaffold9	21223	21493	-	271	82	2	35
s21	Scaffold18	37603	37898	+	296	53	3	34
s21	Scaffold9	74699	74988	+	290	93	2	34
s21	Scaffold14	118788	119049	+	262	81	2	33
s21	Scaffold39	12552	12961	-	410	19	9	23
s21	Scaffold24	48695	49060	+	366	73	3	36
s21	Scaffold27	69085	69319	+	235	68	2	33
s21	Scaffold27	69220	69348	+	129	73	1	28
s22	Scaffold9	22420	22713	+	294	97	2	33
s22	Scaffold51	17974	18534	+	561	38	8	27
s22	Scaffold2	263255	263709	+	455	55	4	47
s22	Scaffold9	20896	21166	-	271	82	2	35
s22	Scaffold9	22473	22768	-	296	99	2	32
s22	Scaffold28	69068	69401	-	334	66	3	34
s22	Scaffold33	37685	37898	+	214	56	2	34
s22	Scaffold9	74372	74661	+	290	93	2	34
s22	Scaffold13	118788	119049	+	262	81	2	33
s22	Scaffold42	12552	12961	+	410	19	9	23
s22	Scaffold25	33847	34219	+	373	80	3	32
s22	Scaffold28	69085	69319	+	235	68	2	33
s22	Scaffold28	69220	69348	+	129	73	1	28
s22	Scaffold6	224091	224285	+	195	48	2	33
s23	Scaffold3	78387	78769	-	383	83	3	33
s23	Scaffold1	85224	85784	+	561	38	8	27
s23	Scaffold26	66419	66650	+	232	71	2	30
s23	Scaffold26	66349	66672	+	324	68	3	30
s23	Scaffold43	1609	2234	-	626	26	10	33
s23	Scaffold48	21805	22083	-	279	88	2	34
s24	Scaffold19	397	677	+	281	53	3	30
s24	Scaffold13	127810	128370	+	561	38	8	27
s24	Scaffold31	39330	39543	+	214	56	2	34
s24	Scaffold9	74699	74988	+	290	93	2	34
s24	Scaffold14	119051	119312	+	262	81	2	33
s24	Scaffold24	33847	34219	+	373	80	3	32
s24	Scaffold27	5591	5825	+	235	68	2	33
s24	Scaffold27	5663	5791	+	129	73	1	28
s24	Scaffold3	66825	66962	+	138	36	2	22
s25	Scaffold40	1349	1502	-	154	32	2	30
s25	Scaffold49	19683	20253	-	571	40	8	27
s25	Scaffold2	263255	263709	+	455	55	4	47
s25	Scaffold32	37685	37898	+	214	56	2	34
s25	Scaffold9	74057	74346	+	290	93	2	34
s25	Scaffold14	118788	119049	+	262	81	2	33
s25	Scaffold28	69068	69401	-	334	70	3	31
s25	Scaffold42	12496	12905	+	410	19	9	23
s25	Scaffold25	33847	34219	+	373	80	3	32
s25	Scaffold28	69085	69319	+	235	68	2	33
s25	Scaffold6	224091	224285	+	195	48	2	33
s25	Scaffold28	69220	69348	+	129	73	1	28
s26	Scaffold35	3795	4110	+	316	55	3	37
s26	Scaffold29	23924	24325	+	402	56	4	35
s26	Scaffold33	27393	27615	-	223	54	2	38
s26	Scaffold35	38968	39405	+	438	14	4	34
s26	Scaffold25	53238	53509	-	272	80	2	37
s26	Scaffold14	53836	54146	-	311	56	3	35
s26	Scaffold1	55804	56039	-	236	64	2	36
s26	Scaffold27	57856	58055	+	200	51	2	32
s26	Scaffold17	63857	64088	+	232	64	2	34
s26	Scaffold18	80826	81036	-	211	50	2	37
s26	Scaffold10	123807	124063	-	257	73	2	36
s26	Scaffold8	131913	132347	+	435	65	4	35
s26	Scaffold1	179868	180183	-	316	102	2	37
s26	Scaffold2	256622	256958	+	337	65	3	35
s26	Scaffold35	3846	4154	+	309	60	3	31
s26	Scaffold35	13692	14009	+	318	54	3	39
s26	Scaffold1	55756	55989	-	234	60	2	38
s26	Scaffold14	112774	113057	+	284	83	2	39
s26	Scaffold6	89146	89476	+	331	33	5	27
s26	Scaffold6	115027	115728	+	702	32	11	28
s26	Scaffold11	102142	103046	-	905	38	11	39
s26	Scaffold40	8510	8928	+	419	62	4	34
s26	Scaffold35	13642	13958	+	317	55	3	38
s26	Scaffold27	15167	15767	+	601	76	5	36
s26	Scaffold29	23975	24192	-	218	55	2	36
s26	Scaffold12	28066	28281	+	216	51	2	37
s26	Scaffold35	39020	39360	-	341	63	3	38
s26	Scaffold14	53875	54096	+	222	54	2	38
s26	Scaffold17	63811	64040	-	230	59	2	37
s26	Scaffold18	80773	80976	+	204	56	2	30
s26	Scaffold8	131868	132302	-	435	63	4	36
s26	Scaffold2	256572	257013	-	442	62	4	38
s26	Scaffold35	3822	4138	+	317	54	3	38
s26	Scaffold40	8528	8761	-	234	55	2	41
s26	Scaffold50	12109	12469	-	361	42	4	38
s26	Scaffold29	23951	24174	+	224	50	2	41
s26	Scaffold35	38995	39341	+	347	57	3	44
s26	Scaffold14	53894	54119	-	226	50	2	42
s26	Scaffold3	63841	64061	-	221	52	2	39
s26	Scaffold8	131940	132283	+	344	56	3	44
s26	Scaffold2	256548	256993	+	446	57	4	43
s26	Scaffold27	15114	15713	-	600	78	5	35
s27	Scaffold23	41314	41527	-	214	25	3	34
s27	Scaffold3	85436	85706	-	271	84	2	34
s27	Scaffold4	217093	217363	+	271	83	2	35
s27	Scaffold3	299772	300161	+	390	25	6	34
s27	Scaffold13	121394	122213	+	820	32	13	28
s27	Scaffold14	115835	115991	-	157	27	2	34
s27	Scaffold23	41277	41525	-	249	79	2	30
s27	Scaffold1	348114	348240	+	127	75	1	26
s27	Scaffold8	37494	37943	-	450	54	5	30
s27	Scaffold13	53069	53817	+	749	28	11	35
s27	Scaffold13	54107	54603	+	497	29	7	36
s27	Scaffold13	58050	58217	+	168	30	2	36
s27	Scaffold7	351109	351323	+	215	55	2	35
s27	Scaffold2	484330	484561	+	232	69	2	31
s27	Scaffold1	347984	348314	+	331	71	3	29
s29	Scaffold3	1304	1435	-	132	27	2	26
s29	Scaffold7	3220	3408	+	189	55	2	26
s29	Scaffold18	34212	34590	+	379	59	4	28
s29	Scaffold6	104709	104980	+	272	33	4	27
s29	Scaffold9	126903	127051	+	149	14	2	27
s29	Scaffold2	31621	31782	-	162	24	1	39
s29	Scaffold18	34251	34650	-	400	40	4	47
s29	Scaffold19	118985	119110	+	126	10	1	35
s29	Scaffold10	158186	158615	+	430	78	3	49
s29	Scaffold15	173372	173666	-	295	75	2	48
s29	Scaffold10	174975	175266	+	292	75	2	47
s29	Scaffold4	226251	226702	+	452	88	3	47
s29	Scaffold29	13742	13909	+	168	14	2	32
s29	Scaffold29	13962	14106	+	145	28	2	29
s29	Scaffold4	285417	285583	+	167	93	1	37
s29	Scaffold29	35777	35925	+	149	33	2	27
s29	Scaffold16	90660	91418	-	759	32	12	28
s29	Scaffold6	50926	51310	+	385	82	3	34
s29	Scaffold4	256353	256684	+	332	64	3	35
s29	Scaffold2	268163	268437	+	275	84	2	35
s3	Scaffold9	22631	22779	-	149	26	2	32
s3	Scaffold27	5509	5842	+	334	66	3	34
s3	Scaffold9	21223	21493	-	271	82	2	35
s3	Scaffold9	22685	22834	-	150	26	2	32
s3	Scaffold31	23655	23868	-	214	56	2	34
s3	Scaffold9	74699	74988	+	290	93	2	34
s3	Scaffold13	119051	119312	+	262	81	2	33
s3	Scaffold40	12553	12962	+	410	19	9	23
s3	Scaffold24	33847	34219	+	373	80	3	32
s3	Scaffold27	5591	5825	+	235	68	2	33
s3	Scaffold27	5663	5791	+	129	73	1	28
s4	Scaffold5	191046	194850	+	3805	31	62	28
s4	Scaffold9	94493	94759	+	267	81	2	35
s4	Scaffold1	515888	516157	+	270	85	2	33
s4	Scaffold2	822760	823021	+	262	80	2	34
s4	Scaffold2	142825	143397	+	573	26	8	40
s4	Scaffold9	138154	138559	+	406	84	3	38
s4	Scaffold6	96102	96631	+	530	57	6	26
s5	Scaffold54	21638	21774	+	137	18	1	34
s5	Scaffold2	77990	78372	+	383	83	3	33
s5	Scaffold41	16226	16451	+	226	76	2	24
s5	Scaffold7	71386	71641	+	256	35	4	23
s5	Scaffold26	9337	9904	-	568	31	8	35
s5	Scaffold47	1609	2234	-	626	26	10	33
s5	Scaffold53	11120	11529	+	410	19	9	23
s5	Scaffold7	71329	71701	+	373	80	3	32
s5	Scaffold19	32969	33200	+	232	71	2	30
s6	Scaffold3	77125	77507	+	383	83	3	33
s6	Scaffold12	19037	19597	+	561	38	8	27
s6	Scaffold28	5509	5842	+	334	70	3	31
s6	Scaffold32	37685	37898	-	214	56	2	34
s6	Scaffold14	118790	119051	-	262	81	2	33
s6	Scaffold12	19140	19451	+	312	47	4	24
s6	Scaffold23	33847	34219	+	373	80	3	32
s6	Scaffold28	5591	5825	+	235	68	2	33
s6	Scaffold28	5663	5791	+	129	73	1	28
s7	Scaffold13	18930	19490	+	561	38	8	27
s7	Scaffold28	5509	5842	+	334	14	3	34
s7	Scaffold8	21223	21493	-	271	82	2	35
s7	Scaffold33	37685	37898	+	214	56	2	34
s7	Scaffold8	74699	74988	+	290	93	2	34
s7	Scaffold14	119051	119312	+	262	81	2	33
s7	Scaffold24	33847	34219	+	373	80	3	32
s7	Scaffold28	5591	5970	+	380	55	4	31
s7	Scaffold28	5663	5791	+	129	73	1	28
s8	Scaffold26	5509	5842	+	334	66	3	34
s8	Scaffold9	21223	21493	-	271	82	2	35
s8	Scaffold31	23657	23870	-	214	56	2	34
s8	Scaffold9	74699	74988	+	290	93	2	34
s8	Scaffold2	118948	119312	+	365	77	3	33
s8	Scaffold41	10788	11197	-	410	19	9	23
s8	Scaffold23	33847	34219	+	373	80	3	32
s8	Scaffold26	5591	5970	+	380	55	4	31
s8	Scaffold26	5663	5791	+	129	73	1	28
s8	Scaffold12	388	557	-	170	44	2	27
s9	Scaffold40	1349	1502	+	154	32	2	30
s9	Scaffold40	1406	1562	+	157	25	2	35
s9	Scaffold8	22254	22450	-	197	59	2	26
s9	Scaffold33	23657	23870	-	214	56	2	34
s9	Scaffold8	74384	74673	+	290	93	2	34
s9	Scaffold13	119051	119312	+	262	81	2	33
s9	Scaffold28	69068	69401	-	334	70	3	31
s9	Scaffold23	33847	34219	+	373	80	3	32
s9	Scaffold28	69085	69319	+	235	68	2	33
s9	Scaffold28	69220	69348	+	129	73	1	28

## Sheet: Supplementary Table 3
SampleID	Prophage_ID	Locate	Start	End	Length	GC.	Gene_Count
s1	Prophage_1	Scaffold1	25088	27891	2804	60.84	3
s1	Prophage_2	Scaffold4	217283	255861	38579	51.03	53
s1	Prophage_3	Scaffold5	179941	197844	17904	56.33	18
s1	Prophage_4	Scaffold7	45200	73181	27982	61.44	33
s1	Prophage_5	Scaffold7	225092	226150	1059	57.03	1
s1	Prophage_6	Scaffold9	205	17398	17194	52.95	21
s1	Prophage_7	Scaffold11	191493	192189	697	56.24	3
s1	Prophage_8	Scaffold13	173205	177155	3951	45.46	7
s1	Prophage_9	Scaffold16	94883	99203	4321	53.71	5
s1	Prophage_10	Scaffold19	350	34807	34458	51.2	48
s1	Prophage_11	Scaffold22	41749	80984	39236	51.89	60
s1	Prophage_12	Scaffold26	32910	73223	40314	54	33
s1	Prophage_13	Scaffold29	19664	49916	30253	51.78	40
s1	Prophage_14	Scaffold29	56310	58771	2462	52.88	3
s1	Prophage_15	Scaffold32	6069	27932	21864	57.16	27
s1	Prophage_16	Scaffold35	37198	50057	12860	54.18	24
s1	Prophage_17	Scaffold48	1249	21907	20659	51.99	35
s1	Prophage_18	Scaffold51	19981	25109	5129	56.19	6
s1	Prophage_19	Scaffold54	18483	19312	830	59.16	3
s1	Prophage_20	Scaffold56	6880	17950	11071	45.93	12
s1	Prophage_21	Scaffold58	318	15719	15402	50.31	23
s1	Prophage_22	Scaffold64	8159	10442	2284	53.11	5
s1	Prophage_23	Scaffold69	6291	8828	2538	47.83	4
s1	Prophage_24	Scaffold75	727	5883	5157	63.02	4
s1	Prophage_25	Scaffold77	2212	5091	2880	51.74	3
s1	Prophage_26	Scaffold78	59	5196	5138	46.5	4
s1	Prophage_27	Scaffold79	72	3879	3808	43.12	4
s1	Prophage_28	Scaffold80	2226	4931	2706	42.13	5
s1	Prophage_29	Scaffold82	366	4043	3678	51.85	6
s1	Prophage_30	Scaffold86	200	2534	2335	54.09	3
s1	Prophage_31	Scaffold87	293	2520	2228	52.74	3
s1	Prophage_32	Scaffold88	319	2385	2067	50.7	5
s1	Prophage_33	Scaffold91	109	2039	1931	55.36	2
s10	Prophage_1	Scaffold1	10276	38405	28130	58.15	28
s10	Prophage_2	Scaffold1	194072	218745	24674	61.15	31
s10	Prophage_3	Scaffold2	325505	328308	2804	60.84	3
s10	Prophage_4	Scaffold4	137255	150292	13038	56.5	12
s10	Prophage_5	Scaffold7	199524	214319	14796	51.32	18
s10	Prophage_6	Scaffold10	134710	171403	36694	50.69	52
s10	Prophage_7	Scaffold12	113320	146691	33372	51.52	44
s10	Prophage_8	Scaffold13	126078	130028	3951	45.46	7
s10	Prophage_9	Scaffold15	94374	98694	4321	53.71	5
s10	Prophage_10	Scaffold16	83132	95575	12444	50.36	17
s10	Prophage_11	Scaffold23	41047	81142	40096	51.83	62
s10	Prophage_12	Scaffold28	1211	39961	38751	53.83	32
s10	Prophage_13	Scaffold29	68450	69146	697	56.24	3
s10	Prophage_14	Scaffold31	1231	34105	32875	50.89	47
s10	Prophage_15	Scaffold32	6357	8818	2462	52.97	3
s10	Prophage_16	Scaffold32	15212	45464	30253	51.79	40
s10	Prophage_17	Scaffold34	5367	27230	21864	57.16	27
s10	Prophage_18	Scaffold37	37198	41611	4414	57.27	7
s10	Prophage_19	Scaffold37	47020	50057	3038	54.02	8
s10	Prophage_20	Scaffold50	1249	16968	15720	51.22	30
s10	Prophage_21	Scaffold53	19981	25109	5129	56.19	6
s10	Prophage_22	Scaffold56	6178	20052	13875	44.55	13
s10	Prophage_23	Scaffold63	154	7592	7439	56.84	10
s10	Prophage_24	Scaffold66	5029	7566	2538	47.83	4
s10	Prophage_25	Scaffold70	34	5190	5157	62.96	5
s10	Prophage_26	Scaffold72	1729	5536	3808	43.12	4
s10	Prophage_27	Scaffold76	2776	3605	830	59.04	3
s10	Prophage_28	Scaffold77	347	3567	3221	55.67	4
s10	Prophage_29	Scaffold78	347	2884	2538	51.73	4
s10	Prophage_30	Scaffold79	143	2975	2833	43.1	5
s10	Prophage_31	Scaffold83	379	3023	2645	51.38	4
s10	Prophage_32	Scaffold84	143	2015	1873	51.58	4
s10	Prophage_33	Scaffold86	140	2070	1931	55.41	2
s11	Prophage_1	Scaffold1	11115	38732	27618	58.37	27
s11	Prophage_2	Scaffold1	192892	219072	26181	61.27	32
s11	Prophage_3	Scaffold3	138372	151409	13038	56.5	12
s11	Prophage_4	Scaffold4	2326	3022	697	56.24	3
s11	Prophage_5	Scaffold6	199851	215116	15266	51.36	19
s11	Prophage_6	Scaffold7	169255	172058	2804	60.84	3
s11	Prophage_7	Scaffold7	192925	194268	1344	61.98	2
s11	Prophage_8	Scaffold10	134855	171548	36694	50.69	52
s11	Prophage_9	Scaffold13	1	34138	34138	51.56	45
s11	Prophage_10	Scaffold15	125815	129765	3951	45.46	7
s11	Prophage_11	Scaffold17	94374	98694	4321	53.71	5
s11	Prophage_12	Scaffold18	82871	95314	12444	50.36	17
s11	Prophage_13	Scaffold24	41693	83049	41357	51.72	63
s11	Prophage_14	Scaffold30	294	40607	40314	54	33
s11	Prophage_15	Scaffold32	294	34751	34458	51.2	48
s11	Prophage_16	Scaffold33	22703	49771	27069	50.83	37
s11	Prophage_17	Scaffold33	56165	58626	2462	52.88	3
s11	Prophage_18	Scaffold35	6013	27876	21864	57.16	27
s11	Prophage_19	Scaffold38	37198	41611	4414	57.27	7
s11	Prophage_20	Scaffold38	46626	51638	5013	55.16	10
s11	Prophage_21	Scaffold50	1249	16968	15720	51.22	30
s11	Prophage_22	Scaffold51	20308	25436	5129	56.19	6
s11	Prophage_23	Scaffold54	2239	16113	13875	44.55	14
s11	Prophage_24	Scaffold58	18488	19317	830	59.16	3
s11	Prophage_25	Scaffold63	3004	10442	7439	56.84	10
s11	Prophage_26	Scaffold65	102	2639	2538	47.87	4
s11	Prophage_27	Scaffold67	5911	7101	1191	65.16	1
s11	Prophage_28	Scaffold70	53	6091	6039	61.68	5
s11	Prophage_29	Scaffold72	2212	5091	2880	51.74	3
s11	Prophage_30	Scaffold73	785	4462	3678	51.85	6
s11	Prophage_31	Scaffold75	347	4446	4100	54.22	5
s11	Prophage_32	Scaffold76	424	2780	2357	40.6	3
s11	Prophage_33	Scaffold77	347	3567	3221	55.67	4
s11	Prophage_34	Scaffold78	53	3870	3818	44.71	7
s11	Prophage_35	Scaffold83	1	2823	2823	39.74	4
s11	Prophage_36	Scaffold86	731	2661	1931	55.36	2
s11	Prophage_37	Scaffold90	263	1959	1697	52.03	2
s11	Prophage_38	Scaffold92	144	1435	1292	45.51	2
s12	Prophage_1	Scaffold1	24156	26959	2804	60.84	3
s12	Prophage_2	Scaffold2	147511	175778	28268	61.42	35
s12	Prophage_3	Scaffold2	327625	357671	30047	57.62	32
s12	Prophage_4	Scaffold3	137963	151901	13939	56.12	14
s12	Prophage_5	Scaffold4	265520	266216	697	56.24	3
s12	Prophage_6	Scaffold6	376	16604	16229	51.86	21
s12	Prophage_7	Scaffold9	134855	173433	38579	51.03	53
s12	Prophage_8	Scaffold11	126078	130028	3951	45.46	7
s12	Prophage_9	Scaffold13	84855	118992	34138	51.56	45
s12	Prophage_10	Scaffold15	12109	16429	4321	53.74	5
s12	Prophage_11	Scaffold16	83132	95575	12444	50.36	17
s12	Prophage_12	Scaffold22	1	41357	41357	51.73	63
s12	Prophage_13	Scaffold28	294	40607	40314	54	33
s12	Prophage_14	Scaffold30	6357	8818	2462	52.97	3
s12	Prophage_15	Scaffold30	15212	50128	34917	52.6	44
s12	Prophage_16	Scaffold31	294	27891	27598	49.83	39
s12	Prophage_17	Scaffold33	6013	27876	21864	57.16	27
s12	Prophage_18	Scaffold36	37198	41611	4414	57.27	7
s12	Prophage_19	Scaffold36	46626	51638	5013	55.16	10
s12	Prophage_20	Scaffold49	1249	16064	14816	51.11	28
s12	Prophage_21	Scaffold50	20308	25436	5129	56.19	6
s12	Prophage_22	Scaffold53	2384	16258	13875	44.55	14
s12	Prophage_23	Scaffold57	798	1627	830	59.04	3
s12	Prophage_24	Scaffold64	366	2903	2538	47.87	4
s12	Prophage_25	Scaffold66	5911	7101	1191	65.16	1
s12	Prophage_26	Scaffold68	34	6072	6039	61.67	6
s12	Prophage_27	Scaffold71	2212	5091	2880	51.74	3
s12	Prophage_28	Scaffold72	319	3781	3463	42.56	5
s12	Prophage_29	Scaffold73	294	4393	4100	54.22	5
s12	Prophage_30	Scaffold74	163	3840	3678	51.85	6
s12	Prophage_31	Scaffold75	424	2780	2357	40.6	3
s12	Prophage_32	Scaffold76	809	3540	2732	50.59	4
s12	Prophage_33	Scaffold77	347	3567	3221	55.67	4
s12	Prophage_34	Scaffold78	59	3450	3392	53.77	2
s12	Prophage_35	Scaffold86	1	2823	2823	39.74	4
s12	Prophage_36	Scaffold87	731	2661	1931	55.36	2
s12	Prophage_37	Scaffold92	144	1435	1292	45.51	2
s13	Prophage_1	Scaffold2	10276	38405	28130	58.15	28
s13	Prophage_2	Scaffold2	192565	218745	26181	61.27	32
s13	Prophage_3	Scaffold3	137963	151901	13939	56.12	14
s13	Prophage_4	Scaffold4	265520	266216	697	56.24	3
s13	Prophage_5	Scaffold7	195939	198742	2804	60.84	3
s13	Prophage_6	Scaffold8	199524	214789	15266	51.36	19
s13	Prophage_7	Scaffold10	137125	175703	38579	51.03	53
s13	Prophage_8	Scaffold12	113755	147126	33372	51.52	44
s13	Prophage_9	Scaffold14	125817	129767	3951	45.38	7
s13	Prophage_10	Scaffold16	12109	16429	4321	53.74	5
s13	Prophage_11	Scaffold17	83132	95575	12444	50.36	17
s13	Prophage_12	Scaffold27	32910	73223	40314	54	33
s13	Prophage_13	Scaffold29	41749	72740	30992	52.34	49
s13	Prophage_14	Scaffold30	350	34807	34458	51.2	48
s13	Prophage_15	Scaffold31	21734	42229	20496	50.51	24
s13	Prophage_16	Scaffold31	47961	49916	1956	53.32	2
s13	Prophage_17	Scaffold31	56310	58771	2462	52.88	3
s13	Prophage_18	Scaffold33	6069	27932	21864	57.16	27
s13	Prophage_19	Scaffold36	37198	41611	4414	57.27	7
s13	Prophage_20	Scaffold36	47020	51638	4619	55.34	9
s13	Prophage_21	Scaffold39	5350	11669	6320	54.11	9
s13	Prophage_22	Scaffold48	1249	16064	14816	51.11	28
s13	Prophage_23	Scaffold49	2332	7409	5078	56.26	6
s13	Prophage_24	Scaffold53	2384	16258	13875	44.55	14
s13	Prophage_25	Scaffold56	18488	19317	830	59.16	3
s13	Prophage_26	Scaffold61	7655	10442	2788	50.65	5
s13	Prophage_27	Scaffold64	105	2642	2538	47.87	4
s13	Prophage_28	Scaffold67	34	6072	6039	61.67	6
s13	Prophage_29	Scaffold69	2212	5091	2880	51.74	3
s13	Prophage_30	Scaffold71	785	4462	3678	51.85	6
s13	Prophage_31	Scaffold74	347	4446	4100	54.22	5
s13	Prophage_32	Scaffold75	1729	4085	2357	40.56	3
s13	Prophage_33	Scaffold77	59	3450	3392	53.77	2
s13	Prophage_34	Scaffold78	347	3567	3221	55.67	4
s13	Prophage_35	Scaffold83	140	2070	1931	55.41	2
s13	Prophage_36	Scaffold90	144	1435	1292	45.51	2
s14	Prophage_1	Scaffold1	9736	38732	28997	57.96	30
s14	Prophage_2	Scaffold1	190643	221241	30599	61.6	36
s14	Prophage_3	Scaffold2	23895	26698	2804	60.84	3
s14	Prophage_4	Scaffold3	137274	152299	15026	55.89	15
s14	Prophage_5	Scaffold4	297	24293	23997	52.66	40
s14	Prophage_6	Scaffold5	265520	266216	697	56.24	3
s14	Prophage_7	Scaffold7	2384	16258	13875	44.55	13
s14	Prophage_8	Scaffold8	219607	220829	1223	59.44	2
s14	Prophage_9	Scaffold9	205	17398	17194	52.95	21
s14	Prophage_10	Scaffold11	7002	19445	12444	50.37	17
s14	Prophage_11	Scaffold16	94374	98694	4321	53.71	5
s14	Prophage_12	Scaffold24	350	40663	40314	54	33
s14	Prophage_13	Scaffold25	350	34807	34458	51.2	48
s14	Prophage_14	Scaffold27	19664	49916	30253	51.78	40
s14	Prophage_15	Scaffold27	56310	58771	2462	52.88	3
s14	Prophage_16	Scaffold29	237	1066	830	59.04	3
s14	Prophage_17	Scaffold30	1116	17783	16668	50.57	30
s14	Prophage_18	Scaffold31	6069	29023	22955	57.11	27
s14	Prophage_19	Scaffold33	37198	51638	14441	54.59	25
s14	Prophage_20	Scaffold46	1249	21907	20659	51.99	35
s14	Prophage_21	Scaffold51	226	14995	14770	52.93	22
s14	Prophage_22	Scaffold53	16604	21732	5129	56.19	6
s14	Prophage_23	Scaffold56	7982	21115	13134	53.34	22
s14	Prophage_24	Scaffold62	187	7625	7439	56.84	10
s14	Prophage_25	Scaffold67	6291	8828	2538	47.83	4
s14	Prophage_26	Scaffold69	59	7741	7683	52.51	8
s14	Prophage_27	Scaffold70	703	7063	6361	57.49	10
s14	Prophage_28	Scaffold72	53	6091	6039	61.72	5
s14	Prophage_29	Scaffold75	659	3538	2880	51.77	3
s14	Prophage_30	Scaffold76	1729	5536	3808	43.12	4
s14	Prophage_31	Scaffold77	59	4832	4774	58.21	3
s14	Prophage_32	Scaffold78	643	4054	3412	51.7	5
s14	Prophage_33	Scaffold80	350	4139	3790	55.01	4
s14	Prophage_34	Scaffold81	703	4094	3392	53.77	2
s14	Prophage_35	Scaffold82	301	3521	3221	55.67	4
s14	Prophage_36	Scaffold83	361	3891	3531	49.82	6
s14	Prophage_37	Scaffold87	306	2873	2568	56.66	3
s14	Prophage_38	Scaffold88	56	2950	2895	51.12	5
s14	Prophage_39	Scaffold89	32	3018	2987	50.39	3
s14	Prophage_40	Scaffold90	1	2810	2810	51.53	5
s14	Prophage_41	Scaffold91	731	2661	1931	55.36	2
s15	Prophage_1	Scaffold1	8359	38405	30047	57.62	32
s15	Prophage_2	Scaffold1	191760	219956	28197	61.31	34
s15	Prophage_3	Scaffold2	136348	154810	18463	56.17	19
s15	Prophage_4	Scaffold3	297	24293	23997	52.66	40
s15	Prophage_5	Scaffold4	245807	276840	31034	45.57	31
s15	Prophage_6	Scaffold5	265520	266216	697	56.24	3
s15	Prophage_7	Scaffold7	207146	220502	13357	56.11	13
s15	Prophage_8	Scaffold8	205	18444	18240	53.04	22
s15	Prophage_9	Scaffold10	898	19423	18526	51.45	21
s15	Prophage_10	Scaffold14	131222	134025	2804	60.84	3
s15	Prophage_11	Scaffold14	154892	157789	2898	60.9	3
s15	Prophage_12	Scaffold18	12109	16429	4321	53.74	5
s15	Prophage_13	Scaffold25	1211	39961	38751	53.83	32
s15	Prophage_14	Scaffold26	1231	34105	32875	50.89	47
s15	Prophage_15	Scaffold28	19128	48654	29527	51.67	39
s15	Prophage_16	Scaffold28	55048	57509	2462	52.88	3
s15	Prophage_17	Scaffold30	297	20511	20215	51.24	33
s15	Prophage_18	Scaffold32	5367	27230	21864	57.16	27
s15	Prophage_19	Scaffold34	37198	50057	12860	54.18	24
s15	Prophage_20	Scaffold47	12848	27663	14816	51.09	28
s15	Prophage_21	Scaffold52	226	14995	14770	52.93	22
s15	Prophage_22	Scaffold55	1070	6147	5078	56.26	6
s15	Prophage_23	Scaffold56	7655	20788	13134	53.34	22
s15	Prophage_24	Scaffold58	237	1066	830	59.04	3
s15	Prophage_25	Scaffold63	187	7625	7439	56.84	10
s15	Prophage_26	Scaffold69	366	2903	2538	47.87	4
s15	Prophage_27	Scaffold72	34	6072	6039	61.7	6
s15	Prophage_28	Scaffold73	697	5679	4983	50.61	6
s15	Prophage_29	Scaffold74	56	5731	5676	46.16	7
s15	Prophage_30	Scaffold75	2212	5091	2880	51.74	3
s15	Prophage_31	Scaffold76	831	5590	4760	47.25	8
s15	Prophage_32	Scaffold77	1729	5536	3808	43.12	4
s15	Prophage_33	Scaffold78	643	4054	3412	51.7	5
s15	Prophage_34	Scaffold79	82	4125	4044	49.16	7
s15	Prophage_35	Scaffold80	481	3249	2769	58.65	2
s15	Prophage_36	Scaffold81	143	3960	3818	44.74	7
s15	Prophage_37	Scaffold82	465	3685	3221	55.67	4
s15	Prophage_38	Scaffold83	82	3612	3531	49.73	6
s15	Prophage_39	Scaffold84	1210	3747	2538	51.77	4
s15	Prophage_40	Scaffold88	533	3100	2568	56.66	3
s15	Prophage_41	Scaffold89	143	3037	2895	51.09	5
s15	Prophage_42	Scaffold90	72	3058	2987	50.39	3
s15	Prophage_43	Scaffold93	731	2661	1931	55.36	2
s15	Prophage_44	Scaffold94	143	2015	1873	51.58	4
s16	Prophage_1	Scaffold1	147861	175495	27635	61.47	33
s16	Prophage_2	Scaffold1	327406	357452	30047	57.62	32
s16	Prophage_3	Scaffold3	325505	328308	2804	60.84	3
s16	Prophage_4	Scaffold4	137274	151901	14628	56.04	15
s16	Prophage_5	Scaffold5	265520	266216	697	56.24	3
s16	Prophage_6	Scaffold8	199524	214789	15266	51.36	19
s16	Prophage_7	Scaffold10	134346	172924	38579	51.03	53
s16	Prophage_8	Scaffold12	112206	145577	33372	51.52	44
s16	Prophage_9	Scaffold16	12109	16429	4321	53.74	5
s16	Prophage_10	Scaffold17	6678	19121	12444	50.37	17
s16	Prophage_11	Scaffold27	350	40663	40314	54	33
s16	Prophage_12	Scaffold29	32	31023	30992	52.34	49
s16	Prophage_13	Scaffold30	350	34807	34458	51.2	48
s16	Prophage_14	Scaffold31	20390	49916	29527	51.67	39
s16	Prophage_15	Scaffold31	56310	58771	2462	52.88	3
s16	Prophage_16	Scaffold33	6069	27932	21864	57.16	27
s16	Prophage_17	Scaffold36	37198	41611	4414	57.27	7
s16	Prophage_18	Scaffold36	46626	51638	5013	55.14	10
s16	Prophage_19	Scaffold48	1249	17396	16148	51.26	31
s16	Prophage_20	Scaffold49	19981	25109	5129	56.19	6
s16	Prophage_21	Scaffold53	3040	3869	830	59.04	3
s16	Prophage_22	Scaffold61	7655	10442	2788	50.65	5
s16	Prophage_23	Scaffold64	6291	8828	2538	47.83	4
s16	Prophage_24	Scaffold67	1654	5583	3930	50.03	5
s16	Prophage_25	Scaffold69	34	6072	6039	61.67	6
s16	Prophage_26	Scaffold70	659	3538	2880	51.77	3
s16	Prophage_27	Scaffold72	785	4462	3678	51.85	6
s16	Prophage_28	Scaffold73	56	4508	4453	44.91	6
s16	Prophage_29	Scaffold74	347	4446	4100	54.22	5
s16	Prophage_30	Scaffold75	1729	4085	2357	40.56	3
s16	Prophage_31	Scaffold76	703	4094	3392	53.77	2
s16	Prophage_32	Scaffold77	347	3567	3221	55.67	4
s16	Prophage_33	Scaffold78	143	3960	3818	44.74	6
s16	Prophage_34	Scaffold83	731	2661	1931	55.36	2
s16	Prophage_35	Scaffold90	144	1435	1292	45.51	2
s17	Prophage_1	Scaffold1	11115	38732	27618	58.37	27
s17	Prophage_2	Scaffold1	192306	219291	26986	61.27	34
s17	Prophage_3	Scaffold2	325505	328308	2804	60.84	3
s17	Prophage_4	Scaffold4	137274	151901	14628	56.04	15
s17	Prophage_5	Scaffold5	265520	266216	697	56.24	3
s17	Prophage_6	Scaffold8	199851	215116	15266	51.36	19
s17	Prophage_7	Scaffold10	134853	173431	38579	51.03	53
s17	Prophage_8	Scaffold12	113899	148036	34138	51.56	45
s17	Prophage_9	Scaffold14	125817	129767	3951	45.46	7
s17	Prophage_10	Scaffold16	94374	98694	4321	53.71	5
s17	Prophage_11	Scaffold17	83132	95575	12444	50.36	17
s17	Prophage_12	Scaffold27	350	40663	40314	54	33
s17	Prophage_13	Scaffold29	32	31023	30992	52.34	49
s17	Prophage_14	Scaffold30	350	34807	34458	51.2	48
s17	Prophage_15	Scaffold31	6357	8818	2462	52.97	3
s17	Prophage_16	Scaffold31	15212	46464	31253	51.93	42
s17	Prophage_17	Scaffold33	6069	29023	22955	57.11	27
s17	Prophage_18	Scaffold36	37198	41611	4414	57.27	7
s17	Prophage_19	Scaffold36	47020	51638	4619	55.34	9
s17	Prophage_20	Scaffold38	32345	38896	6552	54.3	9
s17	Prophage_21	Scaffold48	12695	26495	13801	50.98	27
s17	Prophage_22	Scaffold49	20308	25436	5129	56.19	6
s17	Prophage_23	Scaffold55	237	1066	830	59.04	3
s17	Prophage_24	Scaffold61	2924	10442	7519	51.35	8
s17	Prophage_25	Scaffold64	105	2642	2538	47.87	4
s17	Prophage_26	Scaffold67	2149	6078	3930	50	5
s17	Prophage_27	Scaffold68	53	6091	6039	61.68	5
s17	Prophage_28	Scaffold71	659	3538	2880	51.77	3
s17	Prophage_29	Scaffold72	844	4521	3678	51.85	6
s17	Prophage_30	Scaffold74	350	4449	4100	54.22	5
s17	Prophage_31	Scaffold76	1729	4085	2357	40.56	3
s17	Prophage_32	Scaffold77	703	4094	3392	53.77	2
s17	Prophage_33	Scaffold78	347	3567	3221	55.67	4
s17	Prophage_34	Scaffold79	1	3579	3579	53.06	4
s17	Prophage_35	Scaffold86	731	2661	1931	55.36	2
s17	Prophage_36	Scaffold90	263	1959	1697	52.03	2
s17	Prophage_37	Scaffold92	144	1435	1292	45.51	2
s18	Prophage_1	Scaffold1	10603	38732	28130	58.15	28
s18	Prophage_2	Scaffold1	191380	220283	28904	61.44	35
s18	Prophage_3	Scaffold3	136701	150639	13939	56.12	14
s18	Prophage_4	Scaffold4	265639	266335	697	56.24	3
s18	Prophage_5	Scaffold6	205	17398	17194	52.95	21
s18	Prophage_6	Scaffold7	169255	172058	2804	60.84	3
s18	Prophage_7	Scaffold7	192925	194268	1344	61.98	2
s18	Prophage_8	Scaffold9	183759	185021	1263	52.57	1
s18	Prophage_9	Scaffold10	137054	173747	36694	50.69	52
s18	Prophage_10	Scaffold13	125817	129767	3951	45.46	7
s18	Prophage_11	Scaffold14	1	34138	34138	51.56	45
s18	Prophage_12	Scaffold16	12109	16429	4321	53.74	5
s18	Prophage_13	Scaffold17	82871	95314	12444	50.36	17
s18	Prophage_14	Scaffold25	1	41357	41357	51.73	63
s18	Prophage_15	Scaffold30	156	38906	38751	53.83	32
s18	Prophage_16	Scaffold32	20472	48654	28183	51.28	38
s18	Prophage_17	Scaffold32	55048	57509	2462	52.88	3
s18	Prophage_18	Scaffold35	4417	26280	21864	57.16	27
s18	Prophage_19	Scaffold37	37198	41611	4414	57.27	7
s18	Prophage_20	Scaffold37	46626	50057	3432	53.88	9
s18	Prophage_21	Scaffold39	2661	9161	6501	56.05	8
s18	Prophage_22	Scaffold50	1249	19598	18350	51.26	33
s18	Prophage_23	Scaffold54	20308	25436	5129	56.19	6
s18	Prophage_24	Scaffold55	10788	20891	10104	54.47	17
s18	Prophage_25	Scaffold59	1122	14996	13875	44.55	14
s18	Prophage_26	Scaffold61	18488	19317	830	59.16	3
s18	Prophage_27	Scaffold70	187	7545	7359	56.81	10
s18	Prophage_28	Scaffold73	5029	7566	2538	47.83	4
s18	Prophage_29	Scaffold75	573	5729	5157	63	4
s18	Prophage_30	Scaffold76	2212	5091	2880	51.74	3
s18	Prophage_31	Scaffold77	277	5451	5175	59.56	9
s18	Prophage_32	Scaffold78	1	3626	3626	51.02	6
s18	Prophage_33	Scaffold80	56	4508	4453	45.07	6
s18	Prophage_34	Scaffold81	1729	4085	2357	40.56	3
s18	Prophage_35	Scaffold82	359	4237	3879	51.74	6
s18	Prophage_36	Scaffold83	347	3567	3221	55.67	4
s18	Prophage_37	Scaffold84	676	3508	2833	43.1	6
s18	Prophage_38	Scaffold87	59	2703	2645	51.34	4
s18	Prophage_39	Scaffold88	147	2684	2538	51.73	4
s18	Prophage_40	Scaffold89	1	2810	2810	51.49	5
s18	Prophage_41	Scaffold90	45	2289	2245	48.06	4
s18	Prophage_42	Scaffold92	140	2070	1931	55.41	2
s18	Prophage_43	Scaffold94	32	2141	2110	51.73	2
s19	Prophage_1	Scaffold1	11465	39082	27618	58.37	27
s19	Prophage_2	Scaffold1	191730	220633	28904	61.44	35
s19	Prophage_3	Scaffold2	24891	27694	2804	60.84	3
s19	Prophage_4	Scaffold4	136686	150624	13939	56.12	14
s19	Prophage_5	Scaffold5	1817	2513	697	57.39	3
s19	Prophage_6	Scaffold7	200202	215467	15266	51.36	19
s19	Prophage_7	Scaffold10	816	4766	3951	45.46	7
s19	Prophage_8	Scaffold11	605	56193	55589	48.59	71
s19	Prophage_9	Scaffold13	36	34488	34453	51.59	45
s19	Prophage_10	Scaffold16	94374	98694	4321	53.71	5
s19	Prophage_11	Scaffold16	108847	109539	693	55.27	2
s19	Prophage_12	Scaffold24	719	39954	39236	51.89	60
s19	Prophage_13	Scaffold29	16070	37339	21270	56.09	27
s19	Prophage_14	Scaffold31	31633	70383	38751	53.83	32
s19	Prophage_15	Scaffold32	1239	34113	32875	50.89	47
s19	Prophage_16	Scaffold33	6357	8818	2462	52.97	3
s19	Prophage_17	Scaffold33	15212	45464	30253	51.79	40
s19	Prophage_18	Scaffold35	5375	28329	22955	57.11	27
s19	Prophage_19	Scaffold38	1218	35089	33872	52.95	49
s19	Prophage_20	Scaffold49	13863	27663	13801	50.98	27
s19	Prophage_21	Scaffold57	237	1066	830	59.04	3
s19	Prophage_22	Scaffold62	809	8253	7445	56.82	10
s19	Prophage_23	Scaffold66	138	2675	2538	47.87	4
s19	Prophage_24	Scaffold68	34	6072	6039	61.67	6
s19	Prophage_25	Scaffold69	978	5867	4890	50.06	7
s19	Prophage_26	Scaffold72	2212	5091	2880	51.74	3
s19	Prophage_27	Scaffold73	844	4521	3678	51.85	6
s19	Prophage_28	Scaffold74	1729	4085	2357	40.56	3
s19	Prophage_29	Scaffold75	602	4419	3818	44.74	7
s19	Prophage_30	Scaffold78	347	2884	2538	51.73	4
s19	Prophage_31	Scaffold79	465	3685	3221	55.67	4
s19	Prophage_32	Scaffold82	75	2262	2188	55.53	3
s19	Prophage_33	Scaffold83	36	3160	3125	51.94	5
s19	Prophage_34	Scaffold86	107	2654	2548	50.94	4
s19	Prophage_35	Scaffold87	75	2639	2565	50.02	2
s19	Prophage_36	Scaffold88	36	2256	2221	52.27	2
s19	Prophage_37	Scaffold89	32	1728	1697	51.97	2
s19	Prophage_38	Scaffold90	345	1875	1531	52.12	2
s19	Prophage_39	Scaffold92	144	1435	1292	45.51	2
s2	Prophage_1	Scaffold1	757187	759996	2810	61	2
s2	Prophage_2	Scaffold2	87550	88410	861	52.96	4
s2	Prophage_3	Scaffold2	218006	236244	18239	54.11	20
s2	Prophage_4	Scaffold3	645	12487	11843	54.49	17
s2	Prophage_5	Scaffold4	281162	310402	29241	60.42	33
s2	Prophage_6	Scaffold6	1212	6251	5040	53.27	7
s2	Prophage_7	Scaffold8	109	46630	46522	52.85	65
s2	Prophage_8	Scaffold11	68371	71174	2804	60.73	3
s2	Prophage_9	Scaffold11	190844	214774	23931	50.43	41
s2	Prophage_10	Scaffold15	89958	137110	47153	51.45	63
s2	Prophage_11	Scaffold22	154	16870	16717	43.31	24
s2	Prophage_12	Scaffold24	12756	26556	13801	50.99	27
s2	Prophage_13	Scaffold30	283	8286	8004	52.06	5
s2	Prophage_14	Scaffold31	231	7892	7662	51.97	5
s2	Prophage_15	Scaffold32	2397	8046	5650	46.48	5
s2	Prophage_16	Scaffold34	257	4973	4717	63.24	4
s2	Prophage_17	Scaffold35	53	4851	4799	52.8	3
s2	Prophage_18	Scaffold36	2212	5091	2880	51.91	3
s2	Prophage_19	Scaffold37	1647	5327	3681	50.72	6
s2	Prophage_20	Scaffold39	1015	4612	3598	55.92	2
s2	Prophage_21	Scaffold40	666	2550	1885	49.39	3
s2	Prophage_22	Scaffold41	53	3527	3475	56.66	5
s2	Prophage_23	Scaffold42	1258	2818	1561	43.37	2
s2	Prophage_24	Scaffold45	660	2580	1921	51.43	2
s2	Prophage_25	Scaffold47	530	1764	1235	55.71	2
s20	Prophage_1	Scaffold2	147861	176442	28582	61.47	35
s20	Prophage_2	Scaffold2	327406	328464	1059	57.03	1
s20	Prophage_3	Scaffold3	137274	151901	14628	56.04	15
s20	Prophage_4	Scaffold4	265520	266216	697	56.24	3
s20	Prophage_5	Scaffold7	199209	214004	14796	51.32	18
s20	Prophage_6	Scaffold8	169255	172058	2804	60.84	3
s20	Prophage_7	Scaffold8	192925	194268	1344	61.98	2
s20	Prophage_8	Scaffold10	59	38637	38579	51.03	53
s20	Prophage_9	Scaffold11	32	31023	30992	52.34	49
s20	Prophage_10	Scaffold13	124	33495	33372	51.52	44
s20	Prophage_11	Scaffold14	126078	130028	3951	45.46	7
s20	Prophage_12	Scaffold17	7002	19445	12444	50.37	17
s20	Prophage_13	Scaffold28	350	40663	40314	54	33
s20	Prophage_14	Scaffold29	350	34807	34458	51.2	48
s20	Prophage_15	Scaffold30	6357	8818	2462	52.97	3
s20	Prophage_16	Scaffold30	15212	50128	34917	52.6	44
s20	Prophage_17	Scaffold31	237	1066	830	59.04	3
s20	Prophage_18	Scaffold32	6069	29023	22955	57.11	27
s20	Prophage_19	Scaffold35	37198	41611	4414	57.27	7
s20	Prophage_20	Scaffold35	47020	50057	3038	54.02	8
s20	Prophage_21	Scaffold48	1249	17396	16148	51.26	31
s20	Prophage_22	Scaffold51	19665	24793	5129	56.19	6
s20	Prophage_23	Scaffold53	2384	16258	13875	44.55	14
s20	Prophage_24	Scaffold60	7340	8889	1550	53.03	3
s20	Prophage_25	Scaffold61	187	7625	7439	56.84	10
s20	Prophage_26	Scaffold63	6291	8828	2538	47.83	4
s20	Prophage_27	Scaffold65	5911	7101	1191	65.16	1
s20	Prophage_28	Scaffold67	34	6072	6039	61.67	6
s20	Prophage_29	Scaffold69	2212	5091	2880	51.74	3
s20	Prophage_30	Scaffold70	785	4462	3678	51.85	6
s20	Prophage_31	Scaffold72	347	4446	4100	54.22	5
s20	Prophage_32	Scaffold74	424	2780	2357	40.6	3
s20	Prophage_33	Scaffold76	731	2661	1931	55.36	2
s20	Prophage_34	Scaffold77	53	3870	3818	44.71	7
s21	Prophage_1	Scaffold1	13047	38732	25686	58.07	25
s21	Prophage_2	Scaffold1	192892	218627	25736	61.28	30
s21	Prophage_3	Scaffold2	23895	26698	2804	60.84	3
s21	Prophage_4	Scaffold4	137963	151901	13939	56.12	14
s21	Prophage_5	Scaffold5	265520	266216	697	56.24	3
s21	Prophage_6	Scaffold8	200897	213049	12153	52.36	14
s21	Prophage_7	Scaffold10	134673	173251	38579	51.03	53
s21	Prophage_8	Scaffold11	130397	161388	30992	52.34	49
s21	Prophage_9	Scaffold13	112134	146271	34138	51.56	45
s21	Prophage_10	Scaffold14	125815	129765	3951	45.46	7
s21	Prophage_11	Scaffold16	83132	95575	12444	50.36	17
s21	Prophage_12	Scaffold28	350	40663	40314	54	33
s21	Prophage_13	Scaffold29	350	34807	34458	51.2	48
s21	Prophage_14	Scaffold30	6357	8818	2462	52.97	3
s21	Prophage_15	Scaffold30	15212	46464	31253	51.93	42
s21	Prophage_16	Scaffold32	6069	29023	22955	57.11	27
s21	Prophage_17	Scaffold35	37198	41611	4414	57.27	7
s21	Prophage_18	Scaffold35	47020	51638	4619	55.34	9
s21	Prophage_19	Scaffold48	1249	16491	15243	51.2	29
s21	Prophage_20	Scaffold49	2332	7409	5078	56.26	6
s21	Prophage_21	Scaffold54	2384	16258	13875	44.55	14
s21	Prophage_22	Scaffold60	7982	9531	1550	53.03	3
s21	Prophage_23	Scaffold63	6291	8828	2538	47.83	4
s21	Prophage_24	Scaffold65	5911	7101	1191	65.16	1
s21	Prophage_25	Scaffold67	34	6072	6039	61.67	6
s21	Prophage_26	Scaffold70	2212	5091	2880	51.74	3
s21	Prophage_27	Scaffold71	844	4521	3678	51.85	6
s21	Prophage_28	Scaffold73	350	4449	4100	54.22	5
s21	Prophage_29	Scaffold74	56	4508	4453	44.94	6
s21	Prophage_30	Scaffold75	1729	4085	2357	40.56	3
s21	Prophage_31	Scaffold76	347	3567	3221	55.67	4
s21	Prophage_32	Scaffold83	32	1728	1697	51.97	2
s21	Prophage_33	Scaffold84	144	1435	1292	45.51	2
s22	Prophage_1	Scaffold1	147983	174880	26898	61.44	33
s22	Prophage_2	Scaffold1	327528	356192	28665	58.15	29
s22	Prophage_3	Scaffold3	137963	151554	13592	56.21	13
s22	Prophage_4	Scaffold4	1999	2695	697	56.24	3
s22	Prophage_5	Scaffold7	200570	212722	12153	52.36	14
s22	Prophage_6	Scaffold8	23894	26697	2804	60.84	3
s22	Prophage_7	Scaffold10	134346	172924	38579	51.03	53
s22	Prophage_8	Scaffold11	32	31023	30992	52.34	49
s22	Prophage_9	Scaffold13	125815	129765	3951	45.46	7
s22	Prophage_10	Scaffold14	440	33811	33372	51.52	44
s22	Prophage_11	Scaffold16	82867	95310	12444	50.36	17
s22	Prophage_12	Scaffold29	350	40663	40314	54	33
s22	Prophage_13	Scaffold30	350	34807	34458	51.2	48
s22	Prophage_14	Scaffold32	21734	42229	20496	50.51	24
s22	Prophage_15	Scaffold32	47961	49916	1956	53.32	2
s22	Prophage_16	Scaffold32	56310	58771	2462	52.88	3
s22	Prophage_17	Scaffold34	6069	29023	22955	57.11	27
s22	Prophage_18	Scaffold37	37198	41611	4414	57.27	7
s22	Prophage_19	Scaffold37	47020	51638	4619	55.34	9
s22	Prophage_20	Scaffold50	1249	16491	15243	51.2	29
s22	Prophage_21	Scaffold52	2332	7409	5078	56.26	6
s22	Prophage_22	Scaffold57	2384	16258	13875	44.55	14
s22	Prophage_23	Scaffold63	7655	10442	2788	50.65	5
s22	Prophage_24	Scaffold66	366	2903	2538	47.87	4
s22	Prophage_25	Scaffold69	1654	5583	3930	50.03	5
s22	Prophage_26	Scaffold71	53	6091	6039	61.68	5
s22	Prophage_27	Scaffold72	2212	5091	2880	51.74	3
s22	Prophage_28	Scaffold74	785	4462	3678	51.85	6
s22	Prophage_29	Scaffold77	350	4449	4100	54.22	5
s22	Prophage_30	Scaffold78	424	2780	2357	40.6	3
s22	Prophage_31	Scaffold79	347	3567	3221	55.67	4
s22	Prophage_32	Scaffold82	567	2015	1449	51	3
s23	Prophage_1	Scaffold1	1933	34807	32875	50.89	47
s23	Prophage_2	Scaffold1	311702	350280	38579	51.03	53
s23	Prophage_3	Scaffold2	147989	175906	27918	61.44	35
s23	Prophage_4	Scaffold2	327534	328592	1059	57.03	1
s23	Prophage_5	Scaffold3	135420	152299	16880	56.17	17
s23	Prophage_6	Scaffold8	7002	19445	12444	50.37	17
s23	Prophage_7	Scaffold9	205	15963	15759	51.82	20
s23	Prophage_8	Scaffold11	169255	172058	2804	60.84	3
s23	Prophage_9	Scaffold11	192924	194267	1344	61.98	2
s23	Prophage_10	Scaffold13	1603	2299	697	56.24	3
s23	Prophage_11	Scaffold14	173205	177155	3951	45.46	7
s23	Prophage_12	Scaffold17	2697	7017	4321	53.74	5
s23	Prophage_13	Scaffold22	41749	79088	37340	51.9	58
s23	Prophage_14	Scaffold24	68043	76504	8462	51.19	10
s23	Prophage_15	Scaffold25	32910	73211	40302	54	33
s23	Prophage_16	Scaffold31	11501	51040	39540	53.14	48
s23	Prophage_17	Scaffold32	6069	29023	22955	57.11	27
s23	Prophage_18	Scaffold35	37198	41611	4414	57.27	7
s23	Prophage_19	Scaffold35	46626	51638	5013	55.14	10
s23	Prophage_20	Scaffold44	12848	27663	14816	51.1	28
s23	Prophage_21	Scaffold46	19778	24906	5129	56.19	6
s23	Prophage_22	Scaffold50	18488	19317	830	59.16	3
s23	Prophage_23	Scaffold59	3315	10753	7439	56.84	10
s23	Prophage_24	Scaffold60	8159	8851	693	55.27	2
s23	Prophage_25	Scaffold65	6291	8828	2538	47.83	4
s23	Prophage_26	Scaffold69	59	6338	6280	56.56	5
s23	Prophage_27	Scaffold71	2212	5091	2880	51.74	3
s23	Prophage_28	Scaffold72	72	3879	3808	43.12	4
s23	Prophage_29	Scaffold73	59	5196	5138	46.5	4
s23	Prophage_30	Scaffold74	318	4808	4491	56.62	6
s23	Prophage_31	Scaffold76	259	2964	2706	42.17	5
s23	Prophage_32	Scaffold77	768	4166	3399	41.51	3
s23	Prophage_33	Scaffold78	319	4406	4088	56.48	5
s23	Prophage_34	Scaffold79	355	3187	2833	43.1	6
s23	Prophage_35	Scaffold80	97	3627	3531	49.82	6
s23	Prophage_36	Scaffold81	160	3551	3392	53.77	2
s23	Prophage_37	Scaffold84	154	2721	2568	56.66	3
s23	Prophage_38	Scaffold85	567	2209	1643	50.03	4
s23	Prophage_39	Scaffold86	72	1682	1611	47.61	2
s24	Prophage_1	Scaffold1	24155	26958	2804	60.84	3
s24	Prophage_2	Scaffold3	157895	185142	27248	61.42	33
s24	Prophage_3	Scaffold4	137274	151901	14628	56.04	15
s24	Prophage_4	Scaffold5	265611	266307	697	56.24	3
s24	Prophage_5	Scaffold8	200897	214646	13750	50.48	18
s24	Prophage_6	Scaffold10	134855	173433	38579	51.03	53
s24	Prophage_7	Scaffold11	130397	161388	30992	52.34	49
s24	Prophage_8	Scaffold13	1	34138	34138	51.56	45
s24	Prophage_9	Scaffold14	126078	130028	3951	45.46	7
s24	Prophage_10	Scaffold17	83132	95575	12444	50.36	17
s24	Prophage_11	Scaffold28	350	40663	40314	54	33
s24	Prophage_12	Scaffold29	350	34807	34458	51.2	48
s24	Prophage_13	Scaffold30	21734	42229	20496	50.51	24
s24	Prophage_14	Scaffold30	47961	49916	1956	53.32	2
s24	Prophage_15	Scaffold30	56310	58771	2462	52.88	3
s24	Prophage_16	Scaffold32	6069	29023	22955	57.11	27
s24	Prophage_17	Scaffold35	350	3375	3026	57.17	6
s24	Prophage_18	Scaffold35	10377	14790	4414	57.29	7
s24	Prophage_19	Scaffold48	1249	17396	16148	51.26	31
s24	Prophage_20	Scaffold49	20308	25436	5129	56.19	6
s24	Prophage_21	Scaffold53	2384	16258	13875	44.55	14
s24	Prophage_22	Scaffold55	17881	19017	1137	50.04	1
s24	Prophage_23	Scaffold61	7982	9531	1550	53.03	3
s24	Prophage_24	Scaffold62	809	8247	7439	56.84	10
s24	Prophage_25	Scaffold64	6291	8828	2538	47.83	4
s24	Prophage_26	Scaffold67	1888	5817	3930	50	5
s24	Prophage_27	Scaffold68	53	6091	6039	61.68	5
s24	Prophage_28	Scaffold71	539	3418	2880	51.77	3
s24	Prophage_29	Scaffold72	844	4521	3678	51.85	6
s24	Prophage_30	Scaffold73	319	4771	4453	44.91	6
s24	Prophage_31	Scaffold74	347	4446	4100	54.22	5
s24	Prophage_32	Scaffold76	1729	4085	2357	40.56	3
s24	Prophage_33	Scaffold77	731	2661	1931	55.36	2
s24	Prophage_34	Scaffold81	131	2678	2548	50.94	4
s24	Prophage_35	Scaffold82	32	1728	1697	51.97	2
s24	Prophage_36	Scaffold84	144	1435	1292	45.51	2
s24	Prophage_37	Scaffold85	20	933	914	36.87	2
s25	Prophage_1	Scaffold1	147983	174880	26898	61.44	33
s25	Prophage_2	Scaffold1	327528	356524	28997	57.96	30
s25	Prophage_3	Scaffold3	137963	151554	13592	56.21	13
s25	Prophage_4	Scaffold4	265520	266216	697	56.24	3
s25	Prophage_5	Scaffold7	200255	212407	12153	52.36	14
s25	Prophage_6	Scaffold8	169255	172058	2804	60.84	3
s25	Prophage_7	Scaffold8	192925	194268	1344	61.98	2
s25	Prophage_8	Scaffold10	134031	172609	38579	51.03	53
s25	Prophage_9	Scaffold11	130397	161388	30992	52.34	49
s25	Prophage_10	Scaffold14	125815	129765	3951	45.46	7
s25	Prophage_11	Scaffold15	124	33495	33372	51.52	44
s25	Prophage_12	Scaffold17	7002	19445	12444	50.37	17
s25	Prophage_13	Scaffold29	32910	73223	40314	54	33
s25	Prophage_14	Scaffold30	294	34751	34458	51.2	48
s25	Prophage_15	Scaffold31	6357	8818	2462	52.97	3
s25	Prophage_16	Scaffold31	15212	46464	31253	51.93	42
s25	Prophage_17	Scaffold33	6013	28967	22955	57.11	27
s25	Prophage_18	Scaffold36	294	3319	3026	57.17	6
s25	Prophage_19	Scaffold36	10321	14734	4414	57.29	7
s25	Prophage_20	Scaffold50	1249	16968	15720	51.22	30
s25	Prophage_21	Scaffold52	2332	7409	5078	56.26	6
s25	Prophage_22	Scaffold55	6824	20698	13875	44.55	14
s25	Prophage_23	Scaffold57	237	1066	830	59.04	3
s25	Prophage_24	Scaffold62	7452	10442	2991	49.95	6
s25	Prophage_25	Scaffold65	6291	8828	2538	47.83	4
s25	Prophage_26	Scaffold67	5911	7101	1191	65.16	1
s25	Prophage_27	Scaffold69	53	6091	6039	61.68	5
s25	Prophage_28	Scaffold71	2212	5091	2880	51.74	3
s25	Prophage_29	Scaffold73	844	4521	3678	51.85	6
s25	Prophage_30	Scaffold74	347	4446	4100	54.22	5
s25	Prophage_31	Scaffold75	56	4508	4453	44.94	6
s25	Prophage_32	Scaffold76	424	2780	2357	40.6	3
s25	Prophage_33	Scaffold78	347	3567	3221	55.67	4
s25	Prophage_34	Scaffold79	53	3870	3818	44.71	7
s25	Prophage_35	Scaffold85	263	1959	1697	52.03	2
s26	Prophage_1	Scaffold3	95631	133800	38170	49.05	50
s26	Prophage_2	Scaffold5	202565	246484	43920	50.29	49
s26	Prophage_3	Scaffold7	110433	144585	34153	51.62	50
s26	Prophage_4	Scaffold8	62146	64916	2771	45.69	3
s26	Prophage_5	Scaffold15	1206	7610	6405	46	5
s26	Prophage_6	Scaffold23	22110	28538	6429	54.36	6
s26	Prophage_7	Scaffold31	21671	53748	32078	51.46	50
s26	Prophage_8	Scaffold34	4935	8715	3781	44.09	8
s26	Prophage_9	Scaffold36	42323	43926	1604	48.19	4
s26	Prophage_10	Scaffold46	22358	26250	3893	51.55	2
s26	Prophage_11	Scaffold64	4476	10694	6219	42.88	4
s26	Prophage_12	Scaffold67	482	8465	7984	53.31	11
s26	Prophage_13	Scaffold70	1575	7005	5431	63.43	6
s26	Prophage_14	Scaffold73	381	4132	3752	50.69	4
s26	Prophage_15	Scaffold74	272	5987	5716	48.2	7
s26	Prophage_16	Scaffold79	923	3511	2589	59.6	5
s26	Prophage_17	Scaffold80	424	4435	4012	62.99	4
s26	Prophage_18	Scaffold82	366	4355	3990	50.73	5
s26	Prophage_19	Scaffold83	629	3735	3107	56.1	5
s26	Prophage_20	Scaffold84	916	3702	2787	37.96	6
s26	Prophage_21	Scaffold85	22	3606	3585	46.33	4
s26	Prophage_22	Scaffold89	342	3321	2980	49.73	5
s26	Prophage_23	Scaffold91	483	2742	2260	46.5	4
s27	Prophage_1	Scaffold2	67900	70703	2804	60.84	3
s27	Prophage_2	Scaffold4	283375	298400	15026	55.88	15
s27	Prophage_3	Scaffold5	129239	148703	19465	60.58	25
s27	Prophage_4	Scaffold5	240948	251299	10352	33.64	10
s27	Prophage_5	Scaffold5	320091	330392	10302	55.81	10
s27	Prophage_6	Scaffold5	401477	405338	3862	48.01	7
s27	Prophage_7	Scaffold6	379397	382078	2682	51.9	2
s27	Prophage_8	Scaffold11	38264	48013	9750	50.56	12
s27	Prophage_9	Scaffold12	565	45467	44903	50.61	55
s27	Prophage_10	Scaffold13	183	3448	3266	47.58	4
s27	Prophage_11	Scaffold13	85451	114813	29363	44.67	38
s27	Prophage_12	Scaffold18	12405	28329	15925	50.86	17
s27	Prophage_13	Scaffold18	63219	89223	26005	47.83	31
s27	Prophage_14	Scaffold20	29720	76894	47175	51.51	55
s27	Prophage_15	Scaffold21	296	11436	11141	59.9	15
s27	Prophage_16	Scaffold24	24404	27472	3069	38.16	4
s27	Prophage_17	Scaffold25	4515	11720	7206	59.58	8
s27	Prophage_18	Scaffold28	1273	24153	22881	52.18	38
s27	Prophage_19	Scaffold32	434	3313	2880	51.98	3
s29	Prophage_1	Scaffold1	11097	14880	3784	59.33	4
s29	Prophage_2	Scaffold1	60153	67089	6937	46.3	12
s29	Prophage_3	Scaffold2	295941	336043	40103	48.57	60
s29	Prophage_4	Scaffold2	459591	465677	6087	38.2	4
s29	Prophage_5	Scaffold3	224833	270705	45873	51.32	59
s29	Prophage_6	Scaffold3	369800	412016	42217	50.69	62
s29	Prophage_7	Scaffold4	77641	103132	25492	60.91	31
s29	Prophage_8	Scaffold5	8044	14618	6575	39.35	6
s29	Prophage_9	Scaffold6	19784	29273	9490	49.69	12
s29	Prophage_10	Scaffold8	232677	262134	29458	45.6	31
s29	Prophage_11	Scaffold10	149285	153832	4548	43.1	4
s29	Prophage_12	Scaffold13	946	10285	9340	35.45	10
s29	Prophage_13	Scaffold16	14777	17846	3070	41.43	2
s29	Prophage_14	Scaffold16	97187	135568	38382	44.53	56
s29	Prophage_15	Scaffold18	13812	15131	1320	64.39	3
s29	Prophage_16	Scaffold19	65169	70993	5825	56.84	8
s29	Prophage_17	Scaffold23	59345	60963	1619	60.59	3
s29	Prophage_18	Scaffold34	1637	19623	17987	50.43	33
s29	Prophage_19	Scaffold36	19118	21930	2813	57.41	2
s29	Prophage_20	Scaffold42	2225	5132	2908	50.21	3
s29	Prophage_21	Scaffold45	53	4365	4313	55.53	5
s29	Prophage_22	Scaffold46	844	3959	3116	42.81	4
s3	Prophage_1	Scaffold1	11115	38732	27618	58.37	27
s3	Prophage_2	Scaffold1	192892	219072	26181	61.27	32
s3	Prophage_3	Scaffold3	325505	340637	15133	61.32	12
s3	Prophage_4	Scaffold4	137274	152299	15026	55.89	15
s3	Prophage_5	Scaffold5	265520	266216	697	56.24	3
s3	Prophage_6	Scaffold8	200897	210168	9272	53.83	12
s3	Prophage_7	Scaffold10	59	38637	38579	51.03	53
s3	Prophage_8	Scaffold11	130397	161388	30992	52.34	49
s3	Prophage_9	Scaffold13	126078	130028	3951	45.46	7
s3	Prophage_10	Scaffold14	1	34138	34138	51.56	45
s3	Prophage_11	Scaffold16	82871	95314	12444	50.36	17
s3	Prophage_12	Scaffold28	350	40663	40314	54	33
s3	Prophage_13	Scaffold29	350	34807	34458	51.2	48
s3	Prophage_14	Scaffold30	20390	41252	20863	51.01	23
s3	Prophage_15	Scaffold30	47961	49916	1956	53.32	2
s3	Prophage_16	Scaffold30	56310	58771	2462	52.88	3
s3	Prophage_17	Scaffold31	62135	62964	830	59.16	3
s3	Prophage_18	Scaffold35	37198	41611	4414	57.27	7
s3	Prophage_19	Scaffold35	47020	51638	4619	55.34	9
s3	Prophage_20	Scaffold49	15576	27663	12088	51.21	25
s3	Prophage_21	Scaffold55	2384	16258	13875	44.55	14
s3	Prophage_22	Scaffold61	7982	9531	1550	53.03	3
s3	Prophage_23	Scaffold62	809	8247	7439	56.84	10
s3	Prophage_24	Scaffold64	366	2903	2538	47.87	4
s3	Prophage_25	Scaffold67	1654	5583	3930	50.03	5
s3	Prophage_26	Scaffold68	53	6091	6039	61.68	5
s3	Prophage_27	Scaffold71	2212	5091	2880	51.74	3
s3	Prophage_28	Scaffold72	844	4521	3678	51.85	6
s3	Prophage_29	Scaffold73	347	4446	4100	54.22	5
s3	Prophage_30	Scaffold76	424	2780	2357	40.6	3
s3	Prophage_31	Scaffold80	376	2719	2344	55.12	3
s3	Prophage_32	Scaffold81	1	2810	2810	51.49	5
s3	Prophage_33	Scaffold82	1	2110	2110	51.47	2
s3	Prophage_34	Scaffold83	32	1728	1697	51.97	2
s3	Prophage_35	Scaffold84	144	1435	1292	45.51	2
s4	Prophage_1	Scaffold1	14118	16921	2804	60.84	3
s4	Prophage_2	Scaffold1	900985	929979	28995	50.63	29
s4	Prophage_3	Scaffold2	344806	360327	15522	55.62	16
s4	Prophage_4	Scaffold5	67231	103680	36450	59.78	43
s4	Prophage_5	Scaffold5	283276	308103	24828	58.05	25
s4	Prophage_6	Scaffold5	353155	392255	39101	50.86	49
s4	Prophage_7	Scaffold6	336423	357583	21161	59.52	22
s4	Prophage_8	Scaffold8	55385	100448	45064	50.83	52
s4	Prophage_9	Scaffold8	227341	263908	36568	49.88	40
s4	Prophage_10	Scaffold11	2962	16827	13866	51.16	20
s4	Prophage_11	Scaffold11	92091	114835	22745	51.69	11
s4	Prophage_12	Scaffold14	54336	60011	5676	36.43	6
s5	Prophage_1	Scaffold1	147072	176448	29377	61.44	37
s5	Prophage_2	Scaffold1	327412	357458	30047	57.62	32
s5	Prophage_3	Scaffold2	136445	153826	17382	55.33	18
s5	Prophage_4	Scaffold6	397	4005	3609	52.45	5
s5	Prophage_5	Scaffold7	202295	213194	10900	50.8	16
s5	Prophage_6	Scaffold8	205	18444	18240	53.04	22
s5	Prophage_7	Scaffold9	319	4907	4589	57.2	6
s5	Prophage_8	Scaffold9	25088	27891	2804	60.84	3
s5	Prophage_9	Scaffold11	2021	2717	697	56.24	3
s5	Prophage_10	Scaffold16	12109	16429	4321	53.74	5
s5	Prophage_11	Scaffold23	29229	59511	30283	50.67	42
s5	Prophage_12	Scaffold26	60321	85992	25672	52.23	37
s5	Prophage_13	Scaffold27	40317	80412	40096	51.83	62
s5	Prophage_14	Scaffold31	19993	49519	29527	51.67	39
s5	Prophage_15	Scaffold31	55913	58374	2462	52.88	3
s5	Prophage_16	Scaffold33	393	14517	14125	52.74	17
s5	Prophage_17	Scaffold34	296	14901	14606	56.3	17
s5	Prophage_18	Scaffold36	29584	52538	22955	57.1	27
s5	Prophage_19	Scaffold38	167	11237	11071	45.93	12
s5	Prophage_20	Scaffold38	20527	51282	30756	51.03	43
s5	Prophage_21	Scaffold39	37198	41611	4414	57.27	7
s5	Prophage_22	Scaffold39	46626	50057	3432	53.88	9
s5	Prophage_23	Scaffold40	43876	47826	3951	45.46	7
s5	Prophage_24	Scaffold48	12421	27663	15243	51.2	29
s5	Prophage_25	Scaffold49	24039	27429	3391	33.65	6
s5	Prophage_26	Scaffold56	237	1066	830	59.04	3
s5	Prophage_27	Scaffold62	3004	10442	7439	56.84	10
s5	Prophage_28	Scaffold66	5931	7718	1788	42.9	3
s5	Prophage_29	Scaffold67	366	2903	2538	47.87	4
s5	Prophage_30	Scaffold73	1562	7130	5569	50.31	7
s5	Prophage_31	Scaffold74	350	6710	6361	57.49	10
s5	Prophage_32	Scaffold77	33	4307	4275	56.07	4
s5	Prophage_33	Scaffold78	602	5758	5157	63.02	4
s5	Prophage_34	Scaffold79	32	5707	5676	46.14	7
s5	Prophage_35	Scaffold80	659	3538	2880	51.77	3
s5	Prophage_36	Scaffold81	378	4917	4540	44.56	5
s5	Prophage_37	Scaffold83	1987	4799	2813	39.35	3
s5	Prophage_38	Scaffold84	820	3357	2538	51.73	4
s5	Prophage_39	Scaffold85	378	2308	1931	55.36	2
s5	Prophage_40	Scaffold88	533	3100	2568	56.66	3
s5	Prophage_41	Scaffold89	461	3105	2645	51.38	4
s5	Prophage_42	Scaffold90	69	3055	2987	50.39	3
s5	Prophage_43	Scaffold91	199	2410	2212	42	5
s5	Prophage_44	Scaffold92	82	1866	1785	61.12	4
s5	Prophage_45	Scaffold94	488	1779	1292	45.51	2
s5	Prophage_46	Scaffold95	97	2035	1939	34.4	3
s5	Prophage_47	Scaffold96	200	1706	1507	54.55	3
s6	Prophage_1	Scaffold2	11606	38732	27127	58.37	26
s6	Prophage_2	Scaffold2	192892	219072	26181	61.27	32
s6	Prophage_3	Scaffold3	137255	150292	13038	56.5	12
s6	Prophage_4	Scaffold4	265604	266300	697	56.24	3
s6	Prophage_5	Scaffold7	199851	214646	14796	51.32	18
s6	Prophage_6	Scaffold8	169255	172058	2804	60.84	3
s6	Prophage_7	Scaffold8	192925	194268	1344	61.98	2
s6	Prophage_8	Scaffold10	137125	173818	36694	50.69	52
s6	Prophage_9	Scaffold12	113269	147406	34138	51.56	45
s6	Prophage_10	Scaffold14	125817	129767	3951	45.46	7
s6	Prophage_11	Scaffold16	94374	98694	4321	53.71	5
s6	Prophage_12	Scaffold17	82871	95314	12444	50.36	17
s6	Prophage_13	Scaffold24	1	41357	41357	51.73	63
s6	Prophage_14	Scaffold29	31648	70398	38751	53.83	32
s6	Prophage_15	Scaffold30	17859	48654	30796	51.9	41
s6	Prophage_16	Scaffold30	55048	57509	2462	52.88	3
s6	Prophage_17	Scaffold31	1231	34105	32875	50.89	47
s6	Prophage_18	Scaffold33	5367	28321	22955	57.11	27
s6	Prophage_19	Scaffold36	37198	41611	4414	57.27	7
s6	Prophage_20	Scaffold36	47020	50057	3038	54.02	8
s6	Prophage_21	Scaffold48	1249	17396	16148	51.26	31
s6	Prophage_22	Scaffold51	20308	25436	5129	56.19	6
s6	Prophage_23	Scaffold54	1122	14996	13875	44.55	14
s6	Prophage_24	Scaffold56	237	1066	830	59.04	3
s6	Prophage_25	Scaffold63	5029	7566	2538	47.83	4
s6	Prophage_26	Scaffold67	2212	5091	2880	51.74	3
s6	Prophage_27	Scaffold68	52	5396	5345	52.25	8
s6	Prophage_28	Scaffold72	424	2780	2357	40.6	3
s6	Prophage_29	Scaffold73	1210	3747	2538	51.73	4
s6	Prophage_30	Scaffold74	347	3567	3221	55.67	4
s6	Prophage_31	Scaffold77	52	3270	3219	45.88	6
s6	Prophage_32	Scaffold78	143	3037	2895	51.05	5
s6	Prophage_33	Scaffold79	1679	2910	1232	56.57	2
s6	Prophage_34	Scaffold80	1	2810	2810	51.49	5
s6	Prophage_35	Scaffold81	140	2070	1931	55.41	2
s6	Prophage_36	Scaffold85	263	1959	1697	52.03	2
s6	Prophage_37	Scaffold87	144	1435	1292	45.51	2
s7	Prophage_1	Scaffold1	147511	175778	28268	61.42	35
s7	Prophage_2	Scaffold1	327515	357561	30047	57.62	32
s7	Prophage_3	Scaffold3	137433	150470	13038	56.5	12
s7	Prophage_4	Scaffold4	265520	266216	697	56.24	3
s7	Prophage_5	Scaffold7	376	16604	16229	51.86	21
s7	Prophage_6	Scaffold9	169255	172058	2804	60.84	3
s7	Prophage_7	Scaffold10	134673	171366	36694	50.69	52
s7	Prophage_8	Scaffold13	113162	147299	34138	51.56	45
s7	Prophage_9	Scaffold14	126078	130028	3951	45.46	7
s7	Prophage_10	Scaffold17	12109	16429	4321	53.74	5
s7	Prophage_11	Scaffold18	10295	22738	12444	50.37	17
s7	Prophage_12	Scaffold25	1	41357	41357	51.73	63
s7	Prophage_13	Scaffold30	31826	70576	38751	53.83	32
s7	Prophage_14	Scaffold31	1124	33998	32875	50.89	47
s7	Prophage_15	Scaffold32	6357	8818	2462	52.97	3
s7	Prophage_16	Scaffold32	15212	46007	30796	51.9	41
s7	Prophage_17	Scaffold34	5260	27123	21864	57.16	27
s7	Prophage_18	Scaffold37	37198	41611	4414	57.27	7
s7	Prophage_19	Scaffold37	47020	50057	3038	54.02	8
s7	Prophage_20	Scaffold49	1249	17396	16148	51.26	31
s7	Prophage_21	Scaffold52	20308	25436	5129	56.19	6
s7	Prophage_22	Scaffold55	1300	15174	13875	44.55	14
s7	Prophage_23	Scaffold57	18488	19317	830	59.16	3
s7	Prophage_24	Scaffold63	809	8247	7439	56.84	10
s7	Prophage_25	Scaffold67	105	5814	5710	50.37	9
s7	Prophage_26	Scaffold69	53	6091	6039	61.68	5
s7	Prophage_27	Scaffold72	659	3538	2880	51.77	3
s7	Prophage_28	Scaffold73	844	4521	3678	51.85	6
s7	Prophage_29	Scaffold76	424	2780	2357	40.6	3
s7	Prophage_30	Scaffold77	286	4103	3818	44.74	6
s7	Prophage_31	Scaffold78	347	3567	3221	55.67	4
s7	Prophage_32	Scaffold79	347	2884	2538	51.73	4
s7	Prophage_33	Scaffold85	1	2810	2810	51.49	5
s7	Prophage_34	Scaffold86	731	2661	1931	55.36	2
s7	Prophage_35	Scaffold90	263	1959	1697	52.03	2
s7	Prophage_36	Scaffold92	144	1435	1292	45.51	2
s8	Prophage_1	Scaffold1	147198	176574	29377	61.44	37
s8	Prophage_2	Scaffold1	327538	355667	28130	58.15	28
s8	Prophage_3	Scaffold2	1946	17078	15133	61.32	12
s8	Prophage_4	Scaffold4	136891	149928	13038	56.5	12
s8	Prophage_5	Scaffold5	265520	266216	697	56.24	3
s8	Prophage_6	Scaffold8	200897	213049	12153	52.36	14
s8	Prophage_7	Scaffold10	134855	171548	36694	50.69	52
s8	Prophage_8	Scaffold11	130397	161388	30992	52.34	49
s8	Prophage_9	Scaffold13	112278	146415	34138	51.56	45
s8	Prophage_10	Scaffold14	126078	130275	4198	46.21	7
s8	Prophage_11	Scaffold28	148	38898	38751	53.83	32
s8	Prophage_12	Scaffold29	168	33042	32875	50.89	47
s8	Prophage_13	Scaffold30	6357	8818	2462	52.97	3
s8	Prophage_14	Scaffold30	15212	46007	30796	51.9	41
s8	Prophage_15	Scaffold32	4304	26167	21864	57.16	27
s8	Prophage_16	Scaffold35	37198	41611	4414	57.27	7
s8	Prophage_17	Scaffold35	47020	50057	3038	54.02	8
s8	Prophage_18	Scaffold46	28491	29216	726	60.19	1
s8	Prophage_19	Scaffold49	12848	27663	14816	51.1	28
s8	Prophage_20	Scaffold52	20308	25436	5129	56.19	6
s8	Prophage_21	Scaffold54	18485	19314	830	59.16	3
s8	Prophage_22	Scaffold56	758	14632	13875	44.55	14
s8	Prophage_23	Scaffold60	7982	9531	1550	53.03	3
s8	Prophage_24	Scaffold65	5911	7202	1292	64.01	2
s8	Prophage_25	Scaffold68	34	6072	6039	61.67	6
s8	Prophage_26	Scaffold71	627	3506	2880	51.77	3
s8	Prophage_27	Scaffold72	760	4437	3678	51.85	6
s8	Prophage_28	Scaffold73	56	4508	4453	44.94	6
s8	Prophage_29	Scaffold74	1729	4085	2357	40.56	3
s8	Prophage_30	Scaffold75	725	3456	2732	50.59	4
s8	Prophage_31	Scaffold76	143	3960	3818	44.74	6
s8	Prophage_32	Scaffold79	147	2684	2538	51.73	4
s8	Prophage_33	Scaffold80	143	2952	2810	51.48	5
s8	Prophage_34	Scaffold81	1079	2316	1238	54.68	2
s8	Prophage_35	Scaffold82	30	1884	1855	56.55	2
s8	Prophage_36	Scaffold83	1	2110	2110	51.47	2
s8	Prophage_37	Scaffold84	32	1728	1697	51.97	2
s8	Prophage_38	Scaffold86	144	1435	1292	45.51	2
s9	Prophage_1	Scaffold1	10288	38417	28130	58.15	28
s9	Prophage_2	Scaffold1	194084	218757	24674	61.15	31
s9	Prophage_3	Scaffold2	23795	26598	2804	60.84	3
s9	Prophage_4	Scaffold4	138301	151338	13038	56.5	12
s9	Prophage_5	Scaffold5	265630	266326	697	56.24	3
s9	Prophage_6	Scaffold7	199536	214331	14796	51.32	18
s9	Prophage_7	Scaffold10	134340	171033	36694	50.69	52
s9	Prophage_8	Scaffold12	112345	145716	33372	51.52	44
s9	Prophage_9	Scaffold13	126078	130028	3951	45.46	7
s9	Prophage_10	Scaffold16	94374	98694	4321	53.71	5
s9	Prophage_11	Scaffold16	108847	109539	693	55.27	2
s9	Prophage_12	Scaffold24	947	41042	40096	51.83	62
s9	Prophage_13	Scaffold30	32910	71660	38751	53.83	32
s9	Prophage_14	Scaffold31	225	33099	32875	50.89	47
s9	Prophage_15	Scaffold32	6357	8818	2462	52.97	3
s9	Prophage_16	Scaffold32	15212	43394	28183	51.28	38
s9	Prophage_17	Scaffold35	4430	26293	21864	57.16	27
s9	Prophage_18	Scaffold37	37198	41611	4414	57.27	7
s9	Prophage_19	Scaffold37	47020	50057	3038	54.02	8
s9	Prophage_20	Scaffold49	1249	16968	15720	51.22	30
s9	Prophage_21	Scaffold52	19993	25121	5129	56.19	6
s9	Prophage_22	Scaffold55	2168	16042	13875	44.55	14
s9	Prophage_23	Scaffold57	237	1066	830	59.04	3
s9	Prophage_24	Scaffold61	121	7559	7439	56.84	10
s9	Prophage_25	Scaffold64	376	2913	2538	47.87	4
s9	Prophage_26	Scaffold66	1885	7101	5217	48.74	5
s9	Prophage_27	Scaffold69	2212	5091	2880	51.74	3
s9	Prophage_28	Scaffold71	34	5190	5157	62.96	5
s9	Prophage_29	Scaffold74	1729	4085	2357	40.56	3
s9	Prophage_30	Scaffold75	21	3899	3879	51.77	6
s9	Prophage_31	Scaffold76	347	3567	3221	55.67	4
s9	Prophage_32	Scaffold77	2725	3716	992	57.06	2
s9	Prophage_33	Scaffold79	488	3320	2833	43.1	6
s9	Prophage_34	Scaffold80	56	2950	2895	51.05	5
s9	Prophage_35	Scaffold81	147	2684	2538	51.73	4
s9	Prophage_36	Scaffold84	140	2070	1931	55.41	2
s9	Prophage_37	Scaffold86	32	1728	1697	51.97	2

## Sheet: Supplementary Table 4
SampleID	Gis id	Sequence id	Sequence start	Sequence end	Length	GC%	Gene Count
s1	GIs001	Scaffold1	1324	23823	22500	60.7	18
s1	GIs002	Scaffold1	348573	355978	7406	49.15	9
s1	GIs003	Scaffold2	25712	37397	11686	57.2	11
s1	GIs004	Scaffold3	214324	246440	32117	47.63	31
s1	GIs005	Scaffold5	45095	53324	8230	66.94	7
s1	GIs006	Scaffold5	76461	85864	9404	63.68	8
s1	GIs007	Scaffold6	68853	82795	13943	58.48	12
s1	GIs008	Scaffold8	5855	11871	6017	47.71	10
s1	GIs009	Scaffold13	45010	60213	15204	54.23	15
s1	GIs010	Scaffold14	74979	83184	8206	60.24	8
s1	GIs011	Scaffold15	106502	116916	10415	63.08	11
s1	GIs012	Scaffold29	31350	40040	8691	42.09	9
s1	GIs013	Scaffold34	1297	10395	9099	47.8	11
s10	GIs001	Scaffold1	282380	291028	8649	53.06	10
s10	GIs002	Scaffold1	295892	305238	9347	59.03	10
s10	GIs003	Scaffold3	316350	328936	12587	57.46	12
s10	GIs004	Scaffold4	242714	251788	9075	64.03	10
s10	GIs005	Scaffold4	277256	286733	9478	66.99	8
s10	GIs006	Scaffold5	17603	48528	30926	47.22	29
s10	GIs007	Scaffold6	68853	84309	15457	58.58	12
s10	GIs008	Scaffold14	11733	23077	11345	63.35	11
s10	GIs009	Scaffold15	102433	107269	4837	48.71	9
s10	GIs010	Scaffold17	24582	36771	12190	55.06	16
s10	GIs011	Scaffold41	15561	22034	6474	60.33	9
s10	GIs012	Scaffold43	2889	6503	3615	48.52	7
s10	GIs013	Scaffold45	23946	30038	6093	52.7	10
s10	GIs014	Scaffold52	4181	11167	6987	59.67	7
s11	GIs001	Scaffold1	282707	291355	8649	53.06	10
s11	GIs002	Scaffold1	296219	305565	9347	59.03	10
s11	GIs003	Scaffold2	316252	328838	12587	57.46	12
s11	GIs004	Scaffold3	243831	252905	9075	64.03	10
s11	GIs005	Scaffold3	278373	287850	9478	66.99	8
s11	GIs006	Scaffold5	156359	169497	13139	58.51	10
s11	GIs007	Scaffold9	18305	41178	22874	47.28	19
s11	GIs008	Scaffold12	1318	9920	8603	59.46	9
s11	GIs009	Scaffold14	11733	23077	11345	63.35	11
s11	GIs010	Scaffold17	102433	107269	4837	48.71	9
s11	GIs011	Scaffold19	63519	72330	8812	53.77	13
s11	GIs012	Scaffold37	4565	10680	6116	51.34	7
s11	GIs013	Scaffold41	15561	22034	6474	60.33	9
s11	GIs014	Scaffold45	23946	30038	6093	52.7	10
s12	GIs001	Scaffold1	3286	22891	19606	60.67	17
s12	GIs002	Scaffold1	664615	677201	12587	57.46	12
s12	GIs003	Scaffold2	73203	82703	9501	55.35	12
s12	GIs004	Scaffold3	243976	253050	9075	64.03	10
s12	GIs005	Scaffold3	278518	287995	9478	66.99	8
s12	GIs006	Scaffold5	156359	169497	13139	58.51	10
s12	GIs007	Scaffold8	18305	41178	22874	47.28	19
s12	GIs008	Scaffold10	1318	9920	8603	59.46	9
s12	GIs009	Scaffold12	106659	117073	10415	63.08	11
s12	GIs010	Scaffold15	3534	7206	3673	48.14	8
s12	GIs011	Scaffold17	24582	36771	12190	55.06	16
s12	GIs012	Scaffold43	23946	30038	6093	52.7	10
s12	GIs013	Scaffold52	4181	11167	6987	59.67	7
s13	GIs001	Scaffold1	449882	462468	12587	57.46	12
s13	GIs002	Scaffold2	282380	291028	8649	53.06	10
s13	GIs003	Scaffold2	295892	305238	9347	59.03	10
s13	GIs004	Scaffold3	243976	253050	9075	64.03	10
s13	GIs005	Scaffold3	278518	287995	9478	66.99	8
s13	GIs006	Scaffold5	18305	49230	30926	47.22	29
s13	GIs007	Scaffold6	156032	169170	13139	58.51	10
s13	GIs008	Scaffold13	11733	23077	11345	63.35	11
s13	GIs009	Scaffold16	3534	7206	3673	48.14	8
s13	GIs010	Scaffold18	24582	36771	12190	55.06	16
s13	GIs011	Scaffold31	31350	40040	8691	42.09	9
s13	GIs012	Scaffold40	15561	22034	6474	60.33	9
s13	GIs013	Scaffold43	23946	30038	6093	52.7	10
s14	GIs001	Scaffold1	282707	291355	8649	53.06	10
s14	GIs002	Scaffold1	296219	305565	9347	59.03	10
s14	GIs003	Scaffold2	3025	22630	19606	60.67	17
s14	GIs004	Scaffold3	243976	253050	9075	64.03	10
s14	GIs005	Scaffold3	278518	287995	9478	66.99	8
s14	GIs006	Scaffold4	10137	22721	12585	52.58	26
s14	GIs007	Scaffold4	245880	261066	15187	45.86	12
s14	GIs008	Scaffold6	156359	169497	13139	58.51	10
s14	GIs009	Scaffold7	3919	16258	12340	44.8	12
s14	GIs010	Scaffold11	6076	12092	6017	47.71	10
s14	GIs011	Scaffold12	45010	60213	15204	54.23	15
s14	GIs012	Scaffold13	9427	20028	10602	57.07	10
s14	GIs013	Scaffold15	106395	116809	10415	63.08	11
s14	GIs014	Scaffold16	102433	107269	4837	48.71	9
s14	GIs015	Scaffold17	64888	73699	8812	53.77	13
s14	GIs016	Scaffold27	31350	42516	11167	44.21	16
s14	GIs017	Scaffold34	1786	7150	5365	50.83	7
s14	GIs018	Scaffold40	23946	30038	6093	52.7	10
s14	GIs019	Scaffold50	4181	11167	6987	59.67	7
s15	GIs001	Scaffold1	282380	291028	8649	53.06	10
s15	GIs002	Scaffold1	295892	305238	9347	59.03	10
s15	GIs003	Scaffold2	32868	42271	9404	63.66	8
s15	GIs004	Scaffold3	10137	22721	12585	52.58	26
s15	GIs005	Scaffold3	245880	258925	13046	43.68	10
s15	GIs006	Scaffold6	156032	169170	13139	58.51	10
s15	GIs007	Scaffold10	6054	12070	6017	47.71	10
s15	GIs008	Scaffold11	44749	59952	15204	54.23	15
s15	GIs009	Scaffold12	9100	19701	10602	57.07	10
s15	GIs010	Scaffold17	106653	117067	10415	63.08	11
s15	GIs011	Scaffold18	3534	7206	3673	48.14	8
s15	GIs012	Scaffold19	24424	36613	12190	55.06	16
s15	GIs013	Scaffold41	2889	6503	3615	48.52	7
s15	GIs014	Scaffold42	23946	30038	6093	52.7	10
s15	GIs015	Scaffold51	4181	11167	6987	59.67	7
s16	GIs001	Scaffold1	73203	82703	9501	55.35	12
s16	GIs002	Scaffold2	316252	328838	12587	57.46	12
s16	GIs003	Scaffold4	243976	253050	9075	64.03	10
s16	GIs004	Scaffold4	278518	287995	9478	66.99	8
s16	GIs005	Scaffold6	18305	49230	30926	47.22	29
s16	GIs006	Scaffold7	156032	169170	13139	58.51	10
s16	GIs007	Scaffold13	106659	117073	10415	63.08	11
s16	GIs008	Scaffold16	3534	7206	3673	48.14	8
s16	GIs009	Scaffold17	5752	11768	6017	47.71	10
s16	GIs010	Scaffold18	63519	72330	8812	53.77	13
s16	GIs011	Scaffold31	31350	40040	8691	42.09	9
s16	GIs012	Scaffold35	4565	10680	6116	51.34	7
s16	GIs013	Scaffold39	15561	22034	6474	60.33	9
s16	GIs014	Scaffold41	3122	7205	4084	47.8	8
s16	GIs015	Scaffold43	23946	30038	6093	52.7	10
s17	GIs001	Scaffold1	282926	291574	8649	53.06	10
s17	GIs002	Scaffold1	296438	305784	9347	59.03	10
s17	GIs003	Scaffold3	316252	328838	12587	57.46	12
s17	GIs004	Scaffold4	243976	253050	9075	64.03	10
s17	GIs005	Scaffold4	278518	287995	9478	66.99	8
s17	GIs006	Scaffold6	214234	246202	31969	47.58	31
s17	GIs007	Scaffold7	156359	169497	13139	58.51	10
s17	GIs008	Scaffold13	11733	23077	11345	63.35	11
s17	GIs009	Scaffold16	102433	107269	4837	48.71	9
s17	GIs010	Scaffold18	24582	36771	12190	55.06	16
s17	GIs011	Scaffold35	4565	10680	6116	51.34	7
s17	GIs012	Scaffold38	3122	7549	4428	48.22	9
s17	GIs013	Scaffold39	15561	22034	6474	60.33	9
s17	GIs014	Scaffold42	23946	30038	6093	52.7	10
s18	GIs001	Scaffold1	282707	291355	8649	53.06	10
s18	GIs002	Scaffold1	296219	305565	9347	59.03	10
s18	GIs003	Scaffold2	316252	328838	12587	57.46	12
s18	GIs004	Scaffold3	242714	251788	9075	64.03	10
s18	GIs005	Scaffold3	277256	286733	9478	66.99	8
s18	GIs006	Scaffold5	156359	169497	13139	58.51	10
s18	GIs007	Scaffold12	1318	9920	8603	59.46	9
s18	GIs008	Scaffold16	3534	7206	3673	48.14	8
s18	GIs009	Scaffold18	63519	72330	8812	53.77	13
s18	GIs010	Scaffold19	74540	84954	10415	63.08	11
s18	GIs011	Scaffold36	4565	10680	6116	51.34	7
s18	GIs012	Scaffold43	23946	30038	6093	52.7	10
s18	GIs013	Scaffold60	1293	8772	7480	58.48	8
s19	GIs001	Scaffold1	283057	291705	8649	53.06	10
s19	GIs002	Scaffold1	296569	305915	9347	59.03	10
s19	GIs003	Scaffold2	2681	23626	20946	60.75	17
s19	GIs004	Scaffold3	316252	328838	12587	57.46	12
s19	GIs005	Scaffold4	242699	251773	9075	64.03	10
s19	GIs006	Scaffold4	277241	286718	9478	66.99	8
s19	GIs007	Scaffold6	68853	84309	15457	58.58	12
s19	GIs008	Scaffold9	17611	40484	22874	47.28	19
s19	GIs009	Scaffold10	117758	136049	18292	54.47	18
s19	GIs010	Scaffold11	19500	26753	7254	51.67	8
s19	GIs011	Scaffold12	1668	10270	8603	59.46	9
s19	GIs012	Scaffold14	106659	117073	10415	63.08	11
s19	GIs013	Scaffold16	102433	107269	4837	48.71	9
s19	GIs014	Scaffold17	5752	11768	6017	47.71	10
s19	GIs015	Scaffold18	24582	36771	12190	55.06	16
s19	GIs016	Scaffold36	4565	10680	6116	51.34	7
s19	GIs017	Scaffold42	2897	6511	3615	48.52	7
s19	GIs018	Scaffold44	24287	27240	2954	51.69	7
s2	GIs001	Scaffold2	83800	92281	8482	53.75	8
s2	GIs002	Scaffold3	10025	41658	31634	49.16	31
s2	GIs003	Scaffold3	235327	245166	9840	54.94	10
s2	GIs004	Scaffold3	289333	298391	9059	59.3	10
s2	GIs005	Scaffold4	20532	35132	14601	50.14	14
s2	GIs006	Scaffold4	164760	179434	14675	35.73	12
s2	GIs007	Scaffold5	201086	211752	10667	60.57	8
s2	GIs008	Scaffold8	19369	33960	14592	53.04	19
s2	GIs009	Scaffold11	193558	198011	4454	46.61	11
s2	GIs010	Scaffold12	7623	17026	9404	63.65	8
s2	GIs011	Scaffold14	106418	116832	10415	63.09	11
s2	GIs012	Scaffold17	63569	72380	8812	53.82	13
s2	GIs013	Scaffold20	2942	21737	18796	54.76	18
s20	GIs001	Scaffold1	472639	485225	12587	57.46	12
s20	GIs002	Scaffold2	73203	82703	9501	55.35	12
s20	GIs003	Scaffold3	243976	253050	9075	64.03	10
s20	GIs004	Scaffold3	278518	287995	9478	66.99	8
s20	GIs005	Scaffold5	18305	49230	30926	47.22	29
s20	GIs006	Scaffold6	155717	168855	13139	58.51	10
s20	GIs007	Scaffold10	2186	16105	13920	50.52	18
s20	GIs008	Scaffold15	106659	117073	10415	63.08	11
s20	GIs009	Scaffold17	6076	12092	6017	47.71	10
s20	GIs010	Scaffold18	64888	73699	8812	53.77	13
s20	GIs011	Scaffold21	63987	75432	11446	56.8	11
s20	GIs012	Scaffold34	4565	10680	6116	51.34	7
s20	GIs013	Scaffold38	15561	22034	6474	60.33	9
s20	GIs014	Scaffold39	3122	7205	4084	47.8	8
s20	GIs015	Scaffold43	23946	30038	6093	52.7	10
s20	GIs016	Scaffold50	4181	11167	6987	59.67	7
s21	GIs001	Scaffold1	282707	291355	8649	53.06	10
s21	GIs002	Scaffold1	296219	305565	9347	59.03	10
s21	GIs003	Scaffold2	3025	22630	19606	60.67	17
s21	GIs004	Scaffold3	316252	328838	12587	57.46	12
s21	GIs005	Scaffold4	243976	253050	9075	64.03	10
s21	GIs006	Scaffold4	278518	287995	9478	66.99	8
s21	GIs007	Scaffold6	214377	246345	31969	47.58	31
s21	GIs008	Scaffold7	156359	169497	13139	58.51	10
s21	GIs009	Scaffold12	1318	9920	8603	59.46	9
s21	GIs010	Scaffold17	64888	73699	8812	53.77	13
s21	GIs011	Scaffold20	11767	25165	13399	63.17	13
s21	GIs012	Scaffold21	64629	76074	11446	56.8	11
s21	GIs013	Scaffold34	4565	10680	6116	51.34	7
s21	GIs014	Scaffold38	15561	22034	6474	60.33	9
s21	GIs015	Scaffold39	3122	7205	4084	47.8	8
s21	GIs016	Scaffold43	23946	30038	6093	52.7	10
s22	GIs001	Scaffold1	73325	82825	9501	55.35	12
s22	GIs002	Scaffold2	316252	328838	12587	57.46	12
s22	GIs003	Scaffold3	243976	253050	9075	64.03	10
s22	GIs004	Scaffold3	278518	287995	9478	66.99	8
s22	GIs005	Scaffold5	214377	246345	31969	47.58	31
s22	GIs006	Scaffold6	68853	84309	15457	58.58	12
s22	GIs007	Scaffold8	3025	22222	19198	60.71	17
s22	GIs008	Scaffold17	24582	36771	12190	55.06	16
s22	GIs009	Scaffold19	73334	83748	10415	63.08	11
s22	GIs010	Scaffold21	64302	75747	11446	56.8	11
s22	GIs011	Scaffold32	31350	40040	8691	42.09	9
s22	GIs012	Scaffold41	15561	22034	6474	60.33	9
s22	GIs013	Scaffold42	3122	7205	4084	47.8	8
s22	GIs014	Scaffold45	23946	30038	6093	52.7	10
s23	GIs001	Scaffold2	73326	82826	9501	55.34	12
s23	GIs002	Scaffold3	243976	253050	9075	64.04	10
s23	GIs003	Scaffold3	278518	287923	9406	66.98	8
s23	GIs004	Scaffold4	20600	32285	11686	57.2	11
s23	GIs005	Scaffold5	18305	49378	31074	47.27	29
s23	GIs006	Scaffold6	155666	167573	11908	59.88	10
s23	GIs007	Scaffold8	6076	12092	6017	47.71	10
s23	GIs008	Scaffold14	45010	60213	15204	54.23	15
s23	GIs009	Scaffold15	4105	9324	5220	60.38	8
s23	GIs010	Scaffold16	12242	23586	11345	63.34	12
s23	GIs011	Scaffold18	64888	73699	8812	53.77	13
s23	GIs012	Scaffold21	15877	31501	15625	57.05	14
s23	GIs013	Scaffold37	15561	22034	6474	60.33	9
s23	GIs014	Scaffold47	10737	13690	2954	51.69	7
s23	GIs015	Scaffold52	7065	14268	7204	49.74	7
s24	GIs001	Scaffold1	3286	22890	19605	60.65	17
s24	GIs002	Scaffold2	316252	328838	12587	57.46	12
s24	GIs003	Scaffold3	249222	257870	8649	53.06	10
s24	GIs004	Scaffold3	262734	272080	9347	59.03	10
s24	GIs005	Scaffold4	243976	253050	9075	64.03	10
s24	GIs006	Scaffold4	278518	287995	9478	66.99	8
s24	GIs007	Scaffold6	214377	246345	31969	47.58	31
s24	GIs008	Scaffold7	156359	169497	13139	58.51	10
s24	GIs009	Scaffold12	1318	9920	8603	59.46	9
s24	GIs010	Scaffold15	106659	117073	10415	63.08	11
s24	GIs011	Scaffold18	64092	72903	8812	53.77	13
s24	GIs012	Scaffold21	15877	30074	14198	56.98	13
s24	GIs013	Scaffold30	31350	40040	8691	42.09	9
s24	GIs014	Scaffold34	4565	10680	6116	51.34	7
s24	GIs015	Scaffold41	23946	30038	6093	52.7	10
s25	GIs001	Scaffold1	73325	82825	9501	55.35	12
s25	GIs002	Scaffold2	316252	328838	12587	57.46	12
s25	GIs003	Scaffold3	243976	253050	9075	64.03	10
s25	GIs004	Scaffold3	278518	287995	9478	66.99	8
s25	GIs005	Scaffold5	18305	49230	30926	47.22	29
s25	GIs006	Scaffold6	68853	84309	15457	58.58	12
s25	GIs007	Scaffold13	4059	9278	5220	60.4	8
s25	GIs008	Scaffold17	6076	12092	6017	47.71	10
s25	GIs009	Scaffold18	64888	73699	8812	53.77	13
s25	GIs010	Scaffold21	73334	83748	10415	63.08	11
s25	GIs011	Scaffold22	63987	75432	11446	56.8	11
s25	GIs012	Scaffold40	15561	22034	6474	60.33	9
s25	GIs013	Scaffold42	3066	7149	4084	47.8	8
s25	GIs014	Scaffold44	23946	30038	6093	52.7	10
s25	GIs015	Scaffold53	4181	11167	6987	59.67	7
s26	GIs001	Scaffold4	151325	164749	13425	51.28	15
s26	GIs002	Scaffold6	195927	221296	25370	48.16	24
s26	GIs003	Scaffold7	139481	149658	10178	45.99	17
s26	GIs004	Scaffold8	57955	80219	22265	49.08	16
s26	GIs005	Scaffold10	69699	76950	7252	50.66	7
s26	GIs006	Scaffold26	20321	32547	12227	49.73	13
s26	GIs007	Scaffold31	23903	29050	5148	42.54	11
s26	GIs008	Scaffold33	8838	16609	7772	53.94	7
s26	GIs009	Scaffold40	16026	22655	6630	39.5	7
s27	GIs001	Scaffold1	253694	275406	21713	43.77	21
s27	GIs002	Scaffold2	55583	67820	12238	61.8	9
s27	GIs003	Scaffold4	390085	399159	9075	64	10
s27	GIs004	Scaffold5	242578	257370	14793	33.32	15
s27	GIs005	Scaffold7	131650	139460	7811	59.85	9
s27	GIs006	Scaffold7	183513	203129	19617	54.55	20
s27	GIs007	Scaffold8	107177	116004	8828	59.65	7
s27	GIs008	Scaffold11	11646	16324	4679	47.66	10
s27	GIs009	Scaffold11	44723	56582	11860	52.24	16
s27	GIs010	Scaffold12	3301	16535	13235	50.68	12
s27	GIs011	Scaffold12	29548	36902	7355	49.12	13
s27	GIs012	Scaffold17	24588	36777	12190	55.14	16
s27	GIs013	Scaffold21	2135	15224	13090	62.16	15
s27	GIs014	Scaffold23	32961	41262	8302	66.98	7
s27	GIs015	Scaffold24	20249	27472	7224	36.35	7
s27	GIs016	Scaffold26	22899	31548	8650	63.83	10
s29	GIs001	Scaffold1	1904	13906	12003	54.05	10
s29	GIs002	Scaffold1	785335	792098	6764	54.02	7
s29	GIs003	Scaffold3	224149	233647	9499	47.97	10
s29	GIs004	Scaffold3	374043	383998	9956	48.3	18
s29	GIs005	Scaffold4	359428	378590	19163	49.63	18
s29	GIs006	Scaffold5	9517	19665	10149	41.28	14
s29	GIs007	Scaffold6	15263	31007	15745	50.14	20
s29	GIs008	Scaffold7	5661	22833	17173	56.82	18
s29	GIs009	Scaffold10	90858	98849	7992	59.97	7
s29	GIs010	Scaffold11	174581	184281	9701	57.99	9
s29	GIs011	Scaffold13	1522	10901	9380	36.89	10
s29	GIs012	Scaffold14	148876	162827	13952	54.85	15
s29	GIs013	Scaffold15	38774	47186	8413	59.3	9
s29	GIs014	Scaffold15	98056	108317	10262	45.68	10
s29	GIs015	Scaffold16	23112	40790	17679	51.54	18
s29	GIs016	Scaffold23	11574	17549	5976	55.35	8
s29	GIs017	Scaffold25	1599	9724	8126	57.93	9
s29	GIs018	Scaffold26	39132	49119	9988	57.59	11
s29	GIs019	Scaffold31	2348	10114	7767	55.5	8
s3	GIs001	Scaffold1	282707	291355	8649	53.06	10
s3	GIs002	Scaffold1	296219	305565	9347	59.03	10
s3	GIs003	Scaffold2	319885	332471	12587	57.46	12
s3	GIs004	Scaffold4	243976	253050	9075	64.03	10
s3	GIs005	Scaffold4	278518	287995	9478	66.99	8
s3	GIs006	Scaffold6	18305	49230	30926	47.22	29
s3	GIs007	Scaffold7	68853	84309	15457	58.58	12
s3	GIs008	Scaffold10	2186	16105	13920	50.52	18
s3	GIs009	Scaffold17	64888	73699	8812	53.77	13
s3	GIs010	Scaffold20	73334	83748	10415	63.08	11
s3	GIs011	Scaffold21	15877	30074	14198	56.98	13
s3	GIs012	Scaffold30	31350	40040	8691	42.09	9
s3	GIs013	Scaffold34	4565	10680	6116	51.34	7
s3	GIs014	Scaffold40	3122	7550	4429	48.23	10
s3	GIs015	Scaffold43	23946	30038	6093	52.7	10
s3	GIs016	Scaffold52	4181	11167	6987	59.67	7
s4	GIs001	Scaffold2	484513	493990	9478	67.09	8
s4	GIs002	Scaffold2	521880	536942	15063	56.24	15
s4	GIs003	Scaffold2	645233	662571	17339	57.38	14
s4	GIs004	Scaffold2	695367	716751	21385	55.12	21
s4	GIs005	Scaffold2	830072	845145	15074	42.54	16
s4	GIs006	Scaffold3	81665	100542	18878	47.33	15
s4	GIs007	Scaffold5	360371	388206	27836	50.52	34
s4	GIs008	Scaffold6	165980	175841	9862	59.43	8
s4	GIs009	Scaffold8	51536	60617	9082	50.12	9
s4	GIs010	Scaffold8	82909	88767	5859	48.23	8
s4	GIs011	Scaffold9	152761	163004	10244	45.23	9
s4	GIs012	Scaffold14	41154	58649	17496	35.19	17
s4	GIs013	Scaffold15	42370	48814	6445	63.23	7
s5	GIs001	Scaffold1	73204	82704	9501	55.33	12
s5	GIs002	Scaffold2	243579	252653	9075	64.04	10
s5	GIs003	Scaffold2	278121	287598	9478	66.99	8
s5	GIs004	Scaffold3	16873	47945	31073	47.27	29
s5	GIs005	Scaffold4	209607	222193	12587	57.46	12
s5	GIs006	Scaffold5	155776	168914	13139	58.51	10
s5	GIs007	Scaffold9	2878	23416	20539	60.8	17
s5	GIs008	Scaffold12	74982	83187	8206	60.24	8
s5	GIs009	Scaffold14	106659	117073	10415	63.08	11
s5	GIs010	Scaffold15	45010	58732	13723	54.16	13
s5	GIs011	Scaffold20	64888	73699	8812	53.77	13
s5	GIs012	Scaffold23	28883	45771	16889	50.69	19
s5	GIs013	Scaffold38	16500	23511	7012	51.81	8
s5	GIs014	Scaffold41	15561	22034	6474	60.33	9
s5	GIs015	Scaffold42	1587	4506	2920	49.93	8
s5	GIs016	Scaffold42	26975	29928	2954	51.69	7
s6	GIs001	Scaffold1	8785	20470	11686	57.2	11
s6	GIs002	Scaffold2	282707	291355	8649	53.06	10
s6	GIs003	Scaffold2	296219	305565	9347	59.03	10
s6	GIs004	Scaffold3	242714	251788	9075	64.03	10
s6	GIs005	Scaffold3	277256	286733	9478	66.99	8
s6	GIs006	Scaffold5	214377	245302	30926	47.22	30
s6	GIs007	Scaffold6	156359	169497	13139	58.51	10
s6	GIs008	Scaffold13	11767	23111	11345	63.35	11
s6	GIs009	Scaffold16	102433	107269	4837	48.71	9
s6	GIs010	Scaffold18	63519	72330	8812	53.77	13
s6	GIs011	Scaffold30	30088	41733	11646	44.57	18
s6	GIs012	Scaffold35	4565	10680	6116	51.34	7
s6	GIs013	Scaffold41	2889	6503	3615	48.52	7
s6	GIs014	Scaffold43	23946	30038	6093	52.7	10
s7	GIs001	Scaffold1	73203	82703	9501	55.35	12
s7	GIs002	Scaffold2	316252	328838	12587	57.46	12
s7	GIs003	Scaffold3	242892	251966	9075	64.03	10
s7	GIs004	Scaffold3	277434	286911	9478	66.99	8
s7	GIs005	Scaffold5	17496	48421	30926	47.22	29
s7	GIs006	Scaffold6	156359	169497	13139	58.51	10
s7	GIs007	Scaffold15	106659	117073	10415	63.08	11
s7	GIs008	Scaffold17	3534	7206	3673	48.14	8
s7	GIs009	Scaffold18	9369	15385	6017	47.71	10
s7	GIs010	Scaffold19	24582	36771	12190	55.06	16
s7	GIs011	Scaffold36	4565	10680	6116	51.34	7
s7	GIs012	Scaffold40	15561	22034	6474	60.33	9
s7	GIs013	Scaffold42	2782	6396	3615	48.52	7
s7	GIs014	Scaffold44	23946	30038	6093	52.7	10
s7	GIs015	Scaffold51	4181	11167	6987	59.67	7
s8	GIs001	Scaffold1	73335	82835	9501	55.35	12
s8	GIs002	Scaffold3	316252	328838	12587	57.46	12
s8	GIs003	Scaffold4	242350	251424	9075	64.03	10
s8	GIs004	Scaffold4	276892	286369	9478	66.99	8
s8	GIs005	Scaffold6	214377	245302	30926	47.22	30
s8	GIs006	Scaffold7	156359	169497	13139	58.51	10
s8	GIs007	Scaffold16	24582	36771	12190	55.06	16
s8	GIs008	Scaffold19	11733	25131	13399	63.17	13
s8	GIs009	Scaffold20	15877	30074	14198	56.98	13
s8	GIs010	Scaffold34	4565	10680	6116	51.34	7
s8	GIs011	Scaffold41	1826	5441	3616	48.53	8
s8	GIs012	Scaffold43	23946	30038	6093	52.7	10
s8	GIs013	Scaffold47	6678	11403	4726	47.31	8
s9	GIs001	Scaffold1	282392	291040	8649	53.06	10
s9	GIs002	Scaffold1	295904	305250	9347	59.03	10
s9	GIs003	Scaffold2	2925	22530	19606	60.67	17
s9	GIs004	Scaffold3	316252	328838	12587	57.46	12
s9	GIs005	Scaffold4	243760	252834	9075	64.03	10
s9	GIs006	Scaffold4	278302	287779	9478	66.99	8
s9	GIs007	Scaffold6	156044	169182	13139	58.51	10
s9	GIs008	Scaffold9	153164	166209	13046	43.68	10
s9	GIs009	Scaffold14	106659	117073	10415	63.08	11
s9	GIs010	Scaffold16	102433	107269	4837	48.71	9
s9	GIs011	Scaffold17	5752	11768	6017	47.71	10
s9	GIs012	Scaffold18	24582	36771	12190	55.06	16
s9	GIs013	Scaffold40	15561	22034	6474	60.33	9
s9	GIs014	Scaffold43	1952	5566	3615	48.52	7
s9	GIs015	Scaffold44	23946	30038	6093	52.7	10

## Sheet: Supplementary Table 5
Gene	Gene.name	Annotation	No .isolates	No.sequences	Avg.sequences.per.isolate	Genome.Fragment	Order.within.Fragment	Accessory.Fragment	Accessory.Order.with.Fragment	Min.group.size.nuc	Max.group.size.nuc	Avg.group.size.nuc
group_1909		phosphatase PAP2 family protein	20	20	1	1	10161	1	579	629	629	629
group_17506		IS3-like element ISKpn18 family transposase	17	17	1	1	10831	166	2	878	878	878
group_17565		IS3-like element ISKpn18 family transposase	17	17	1	1	10830	166	1	317	317	317
group_92		hypothetical protein	17	17	1	1	15815	1	5349	1397	2405	2227
group_17		hypothetical protein	15	15	1	1	15802	1	5282	1106	1340	1308
group_17507		IS3-like element ISKpn18 family transposase	15	15	1	1	11010	167	1	878	878	878
group_17566		IS3-like element ISKpn18 family transposase	15	15	1	1	11011	167	2	317	317	317
group_17597		IS6-like element IS26 family transposase	15	15	1	1	5757	1	1652	704	704	704
group_17600		IS6-like element IS26 family transposase	14	14	1	1	9484	1	640	704	704	704
group_17637		IS1 family transposase ISKpn14	13	13	1	1	6845	1	34	377	377	377
group_9		hypothetical protein	13	13	1	1	6248	1	1406	158	158	158
group_17315		IS5-like element ISKpn26 family transposase	12	12	1	1	6251	1	973	665	665	665
group_17331		IS5 family transposase IS903	11	13	1.19	1	6728	1	1632	923	923	923
group_17293		IS5-like element ISKpn26 family transposase	10	10	1	1	2542	1	5236	665	665	665
group_17295		IS5-like element ISKpn26 family transposase	10	10	1	1	5292	96	4	665	665	665
rmtB		hypothetical protein	10	10	1	1	4124	1	3104	722	755	731
group_17313		IS5-like element ISKpn26 family transposase	9	9	1	1	6291	1	1428	665	665	665
group_17310		IS5-like element ISKpn26 family transposase	8	8	1	1	15797	1	5351	665	665	665
group_17430		IS6-like element IS26 family transposase	8	8	1	1	9382	1	3098	605	605	605
group_17321		IS5 family transposase IS903	7	7	1	1	14964	1	61	923	923	923
group_17341		IS5 family transposase IS903	7	7	1	1	15027	1	128	923	923	923
ltrA_18		group II intron reverse transcriptase/maturase	7	7	1	3	3	95	9	1487	1487	1487
group_17526		hypothetical protein	7	7	1	1	3699	1	7476	245	245	245
malF_1		maltose ABC transporter permease MalF	7	7	1	1	8633	1	487	164	1544	558
group_61		hypothetical protein	7	7	1	1	5945	1	8847	140	140	140
group_17336		IS5 family transposase IS903	6	6	1	1	6240	1	975	923	923	923
group_17429		IS6-like element IS26 family transposase	6	6	1	1	9387	1	633	605	605	605
group_17462		IS1 family transposase ISKpn14	6	7	1.17	1	3226	1	8717	275	275	275
group_17545		hypothetical protein	6	6	1	1	4085	1	7690	416	416	416
group_17577		IS6-like element IS26 family transposase	6	6	1	1	9709	1	2518	704	704	704
group_17626		IS1 family transposase ISKpn14	6	6	1	1	13227	1	1655	377	377	377
group_8		ABC transporter ATP-binding protein	6	6	1	1	6050	1	1296	827	827	827
group_17210		IS5-like element ISKpn26 family transposase	5	5	1	1	15799	1	5280	278	278	278
group_17211		IS5-like element ISKpn26 family transposase	5	5	1	1	2541	1	5234	278	278	278
group_17214		IS5-like element ISKpn26 family transposase	5	5	1	1	5293	96	5	278	278	278
group_17228		IS5-like element ISKpn26 family transposase	5	5	1	1	1158	204	1	278	278	278
group_17333		IS5 family transposase IS903	5	5	1	1	6729	1	1975	923	923	923
ltrA		group II intron reverse transcriptase/maturase	5	5	1	1	10039	1	4542	1484	1487	1485
group_17419		IS6-like element IS26 family transposase	5	5	1	1	9689	1	2496	605	605	605
group_17454		glycoprotein 3	5	5	1	1	3690	1	7463	737	737	737
group_17583		IS6-like element IS26 family transposase	5	5	1	1	4099	1	3110	704	704	704
group_17586		IS6-like element IS26 family transposase	5	5	1	1	5577	1	2058	704	704	704
group_17604		IS6-like element IS26 family transposase	5	6	1.2	1	4106	1	3116	704	704	704
group_317		acetyl-CoA C-acetyltransferase	5	5	1	1	14508	1	8958	749	749	749
group_494	malG	maltose ABC transporter permease MalG	5	5	1	1	8644	1	488	128	890	737
group_6069		class A broad-spectrum beta-lactamase SHV-11	5	5	1	1	4110	1	3124	860	860	860
group_6230		hypothetical protein	5	5	1	1	6819	1	2380	140	140	140
group_638		IS1 family transposase IS1A	5	5	1	1	9817	1	2587	275	275	275
rmtB_2		16S rRNA (guanine(1405)-N(7))-methyltransferase	4	4	1	1	4109	1	3122	722	1013	811
group_17237		IS5-like element ISKpn26 family transposase	4	4	1	1	6252	1	969	278	278	278
group_17364	ltrA_19	group II intron reverse transcriptase/maturase	4	4	1	3	14	95	1	1487	1487	1487
group_17368	ltrA_11	group II intron reverse transcriptase/maturase	4	4	1	1	10041	1	4519	1487	1487	1487
ltrA_10		group II intron reverse transcriptase/maturase	4	4	1	1	2122	1	4804	1487	1487	1487
group_17412		IS6-like element IS26 family transposase	4	4	1	1	9421	1	689	605	605	605
group_17424		IS6-like element IS26 family transposase	4	4	1	1	4117	1	3134	605	605	605
group_17425		IS6-like element IS26 family transposase	4	4	1	1	4120	1	3109	605	605	605
group_17458	tnpR_2	Transposon Tn3 resolvase	4	4	1	1	4097	1	3123	401	401	401
group_17541		hypothetical protein	4	4	1	1	10037	1	4629	416	416	416
group_17596		IS6-like element IS26 family transposase	4	4	1	1	4100	1	3119	704	704	704
group_21		hypothetical protein	4	4	1	9	1	170	1	110	110	110
group_54		IS1 family transposase IS1D	4	4	1	1	12469	1	2589	266	377	349
group_650	dinG_2	3'-5' exonuclease DinG	4	4	1	1	16102	1	8003	962	962	962
ftsK_1		DNA translocase FtsK	4	4	1	1	15953	146	2	1364	4232	2099
group_106	xerC_5	Tyrosine recombinase XerC	3	3	1	1	9455	1	709	218	1013	748
group_11		hypothetical protein	3	3	1	1	12393	1	553	95	95	95
group_12		hypothetical protein	3	3	1	1	6247	1	1405	158	158	158
group_139	putP	sodium/proline symporter PutP	3	3	1	1	15726	1	5576	569	1508	1195
group_16		hypothetical protein	3	3	1	1	15800	1	5337	122	1340	934
group_17296		IS5-like element ISKpn26 family transposase	3	3	1	1	6823	1	52	665	665	665
group_17312		IS5-like element ISKpn26 family transposase	3	3	1	1	3694	1	7471	665	665	665
group_17335		IS5 family transposase IS903	3	3	1	1	15026	1	129	923	923	923
group_17337		IS5 family transposase IS903	3	3	1	1	6267	1	985	923	923	923
group_17363	ltrA_1	group II intron reverse transcriptase/maturase	3	3	1	1	16035	1	9432	1487	1487	1487
group_17397	ltrA_5	group II intron reverse transcriptase/maturase	3	3	1	1	14342	1	8863	1487	1487	1487
group_17410		IS1 family transposase IS1D	3	3	1	1	9667	1	489	275	275	275
group_17426		IS6-like element IS26 family transposase	3	3	1	1	4096	1	668	605	605	605
group_17428		IS6-like element IS26 family transposase	3	3	1	1	9687	1	2498	605	605	605
group_17471		IS1 family transposase ISKpn14	3	3	1	1	12466	1	317	275	275	275
group_17482		IS1 family transposase ISKpn14	3	3	1	1	12567	1	2621	275	275	275
group_17531		hypothetical protein	3	3	1	1	5940	1	9541	416	416	416
group_17543		hypothetical protein	3	3	1	1	16114	1	7699	416	416	416
group_17546		hypothetical protein	3	3	1	1	14601	1	9246	416	416	416
group_17551		hypothetical protein	3	3	1	1	10046	1	4540	416	416	416
group_17575		IS6-like element IS26 family transposase	3	3	1	1	5580	1	1815	704	704	704
group_17587		IS6-like element IS26 family transposase	3	3	1	1	9445	1	604	704	704	704
group_17603		IS6-like element IS26 family transposase	3	4	1.34	1	9430	1	3113	704	704	704
group_17632		IS1 family transposase ISKpn14	3	3	1	1	12467	1	318	377	377	377
group_251	potC_2	spermidine/putrescine ABC transporter permease PotC	3	3	1	1	12409	168	1	407	407	407
potC_2		spermidine/putrescine ABC transporter permease PotC	3	3	1	1	12407	168	2	407	407	407
group_286		hypothetical protein	3	3	1	1	14499	1	8954	251	251	251
group_315		acetyl-CoA C-acetyltransferase	3	3	1	1	14505	1	8955	749	749	749
group_316		acetyl-CoA C-acetyltransferase	3	3	1	1	14498	1	8957	749	749	749
group_59		hypothetical protein	3	3	1	1	5943	1	8848	140	140	140
group_6072		hypothetical protein	3	3	1	1	4119	1	3126	281	281	281
group_6217		hypothetical protein	3	3	1	1	9578	1	2004	197	197	197
group_6228		hypothetical protein	3	3	1	1	5962	1	1154	812	812	812
group_6314		hypothetical protein	3	3	1	1	10690	129	6	152	152	152
group_108	xerC_5	Tyrosine recombinase XerC	2	2	1	1	9478	1	655	1013	1013	1013
group_17111		IS6-like element IS26 family transposase	2	2	1	1	4009	1	3250	194	194	194
group_17112		IS6-like element IS26 family transposase	2	2	1	1	9388	1	628	194	194	194
group_17113		IS6-like element IS26 family transposase	2	2	1	1	9454	1	660	194	194	194
group_17114		IS6-like element IS26 family transposase	2	2	1	1	9405	1	707	194	194	194
group_17150		IS5-like element ISKpn26 family transposase	2	2	1	1	9584	1	2095	980	980	980
group_17236		IS5-like element ISKpn26 family transposase	2	2	1	1	6254	1	970	278	278	278
group_17298		IS5-like element ISKpn26 family transposase	2	2	1	1	10160	1	578	665	665	665
group_17311		IS5-like element ISKpn26 family transposase	2	2	1	1	15814	1	5348	665	665	665
group_17322		IS5 family transposase IS903	2	2	1	1	6238	1	979	923	923	923
group_17340		IS5 family transposase IS903	2	2	1	1	6236	1	981	923	923	923
group_17349	ltrA_3	group II intron reverse transcriptase/maturase	2	2	1	1	16094	1	8034	1487	1487	1487
ltrA_24		group II intron reverse transcriptase/maturase	2	2	1	1	4094	1	664	1487	1487	1487
group_17413		IS6-like element IS26 family transposase	2	2	1	1	9431	1	609	605	605	605
group_17438		hypothetical protein	2	2	1	1	5941	1	9540	602	602	602
group_17439		hypothetical protein	2	2	1	1	15981	1	4530	602	602	602
group_17452		glycoprotein 3	2	2	1	1	12919	1	7464	737	737	737
group_17469		IS1 family transposase ISKpn14	2	2	1	1	15431	1	8722	275	275	275
group_17476		IS1 family transposase ISKpn14	2	2	1	1	827	1	4045	275	275	275
group_17527		hypothetical protein	2	2	1	1	16037	1	9434	416	416	416
group_1753		hypothetical protein	2	2	1	1	6691	1	1772	1385	1562	1473
group_17530		hypothetical protein	2	2	1	1	16139	1	8035	416	416	416
group_17536		hypothetical protein	2	2	1	1	15980	1	4529	416	416	416
group_17539		hypothetical protein	2	2	1	1	14603	1	4808	416	416	416
group_1754		hypothetical protein	2	2	1	1	8524	1	1775	1562	1562	1562
group_17542		hypothetical protein	2	2	1	1	10019	1	4612	416	416	416
group_17554		hypothetical protein	2	2	1	1	2108	1	7598	416	416	416
group_17555		hypothetical protein	2	2	1	1	16095	1	8031	416	416	416
group_1756	vapC_2	tRNA(fMet)-specific endonuclease VapC	2	2	1	1	6690	1	1771	416	416	416
group_17572		IS3-like element ISKpn18 family transposase	2	2	1	1	10811	1	2156	317	317	317
group_17585		IS6-like element IS26 family transposase	2	2	1	1	4032	1	3043	704	704	704
group_17599		IS6-like element IS26 family transposase	2	2	1	1	4104	1	3115	704	704	704
group_17606		IS6-like element IS26 family transposase	2	2	1	1	2059	1	7619	704	704	704
group_17619		IS1 family transposase ISKpn14	2	2	1	1	6843	1	32	377	377	377
group_17631		IS1 family transposase ISKpn14	2	2	1	1	6842	1	31	377	377	377
group_17638		IS1 family transposase ISKpn14	2	2	1	1	15432	1	8723	377	377	377
group_17641		IS1 family transposase ISKpn14	2	2	1	1	12566	1	2620	377	377	377
group_185		IS6-like element IS26 family transposase	2	2	1	1	13661	1	3248	461	533	497
group_189		DinI family protein	2	2	1	1	9753	1	386	173	239	206
rstB_2		two-component system sensor histidine kinase RstB	2	2	1	1	4290	1	7148	419	1301	860
group_214		MFS transporter	2	2	1	1	325	1	7848	380	1361	870
group_253	potC_2	spermidine/putrescine ABC transporter permease PotC	2	2	1	1	12405	168	3	407	407	407
group_257		IS3 family transposase IS2	2	2	1	1	6598	1	1602	173	173	173
group_5511		hypothetical protein	2	2	1	1	8521	1	1769	905	905	905
group_5530		hypothetical protein	2	2	1	1	6601	1	1605	440	440	440
group_5533		hypothetical protein	2	2	1	1	6600	1	1604	350	350	350
group_5535		IS66 family transposase ISKox1	2	2	1	1	6599	1	1603	1592	1592	1592
group_5537		IS110 family transposase ISKpn42	2	2	1	1	6597	1	1601	968	968	968
group_595		hypothetical protein	2	2	1	1	6580	1	4511	272	272	272
group_599		hypothetical protein	2	2	1	1	6581	1	4514	272	272	272
group_6219		class A broad-spectrum beta-lactamase SHV-11	2	2	1	1	4025	1	3277	875	875	875
group_6391		hypothetical protein	2	2	1	1	5522	1	2045	257	257	257
group_649		hypothetical protein	2	2	1	1	16100	1	8000	323	323	323
group_66		IS5 family transposase IS903	2	2	1	1	4024	1	3276	698	923	810
group_7003		IS4 family transposase ISAba33	2	2	1	1	4005	1	3261	569	569	569
group_96	rmtB	hypothetical protein	2	2	1	1	4074	1	3105	722	755	738
group_118		MFS transporter	1	1	1	1	16503	1	3281	422	422	422
group_155		hypothetical protein	1	1	1	1	2938	1	2865	1418	1418	1418
group_17095		hypothetical protein	1	1	1	1	10159	1	577	128	128	128
group_17108		IS6-like element IS26 family transposase	1	1	1	1	5747	1	1650	194	194	194
group_17110		IS6-like element IS26 family transposase	1	1	1	1	4089	1	665	194	194	194
group_17117		IS6-like element IS26 family transposase	1	1	1	1	9402	1	703	194	194	194
group_17123		IS6-like element IS26 family transposase	1	1	1	1	5745	1	1637	194	194	194
group_17132		IS481-like element ISKpn28 family transposase	1	1	1	1	169	1	7792	1046	1046	1046
group_17134		IS5-like element ISKpn26 family transposase	1	1	1	1	7329	1	2939	980	980	980
group_17135		IS5-like element ISKpn26 family transposase	1	1	1	1	4820	1	3447	980	980	980
group_17136		IS5-like element ISKpn26 family transposase	1	1	1	1	15102	1	7553	980	980	980
group_17137		IS5-like element ISKpn26 family transposase	1	1	1	1	14449	1	8943	980	980	980
group_17138		IS5-like element ISKpn26 family transposase	1	1	1	1	14489	1	9098	980	980	980
group_17139		IS5-like element ISKpn26 family transposase	1	1	1	1	3784	1	7403	980	980	980
group_17140		IS5-like element ISKpn26 family transposase	1	1	1	1	1224	1	7727	980	980	980
group_17141		IS5-like element ISKpn26 family transposase	1	1	1	1	729	1	7715	980	980	980
group_17142		IS5-like element ISKpn26 family transposase	1	1	1	1	2543	1	5235	980	980	980
group_17143		IS5-like element ISKpn26 family transposase	1	1	1	1	2295	1	4525	980	980	980
group_17144		IS5-like element ISKpn26 family transposase	1	1	1	1	5295	96	2	980	980	980
group_17145		IS5-like element ISKpn26 family transposase	1	1	1	1	5291	96	3	980	980	980
group_17146		IS5-like element ISKpn26 family transposase	1	1	1	1	13022	1	551	980	980	980
group_17147		IS5-like element ISKpn26 family transposase	1	1	1	1	13792	187	1	980	980	980
group_17148		IS5-like element ISKpn26 family transposase	1	1	1	1	12391	1	540	980	980	980
group_17149		IS5-like element ISKpn26 family transposase	1	1	1	1	4815	1	3453	980	980	980
group_17151		IS5-like element ISKpn26 family transposase	1	1	1	1	12441	56	13	980	980	980
group_17152		IS5-like element ISKpn26 family transposase	1	1	1	1	5790	1	1365	980	980	980
group_17153		IS5-like element ISKpn26 family transposase	1	1	1	1	292	1	7979	980	980	980
group_17154		IS5-like element ISKpn26 family transposase	1	1	1	1	12450	56	10	980	980	980
group_17155		IS5-like element ISKpn26 family transposase	1	1	1	1	189	1	7878	980	980	980
group_17156		IS5-like element ISKpn26 family transposase	1	1	1	1	14485	1	9105	980	980	980
group_17157		IS5-like element ISKpn26 family transposase	1	1	1	1	14500	1	8953	980	980	980
group_17158		IS5-like element ISKpn26 family transposase	1	1	1	1	6822	1	27	980	980	980
group_17159		IS5-like element ISKpn26 family transposase	1	1	1	1	16099	1	7999	980	980	980
group_17160		IS5-like element ISKpn26 family transposase	1	1	1	1	15805	1	5339	980	980	980
group_17161		IS5-like element ISKpn26 family transposase	1	1	1	1	2291	1	4527	980	980	980
group_17162		IS5-like element ISKpn26 family transposase	1	1	1	1	6234	1	1427	980	980	980
group_17163		IS5-like element ISKpn26 family transposase	1	1	1	13	2	173	2	980	980	980
group_17164		IS5-like element ISKpn26 family transposase	1	1	1	13	1	173	1	980	980	980
group_17165		IS5-like element ISKpn26 family transposase	1	1	1	1	826	1	4044	980	980	980
group_17166		IS5-like element ISKpn26 family transposase	1	1	1	1	6257	1	987	980	980	980
group_17241		IS5-like element ISKpn26 family transposase	1	1	1	1	13790	1	5284	278	278	278
group_17284		IS5-like element ISKpn26 family transposase	1	1	1	1	727	1	7988	665	665	665
group_17290		IS5-like element ISKpn26 family transposase	1	1	1	1	6825	1	50	665	665	665
group_17292		IS5-like element ISKpn26 family transposase	1	1	1	1	15798	1	5352	665	665	665
group_17294		IS5-like element ISKpn26 family transposase	1	1	1	1	10546	1	7736	665	665	665
group_17303		IS5-like element ISKpn26 family transposase	1	1	1	1	758	184	1	665	665	665
group_17306		IS5-like element ISKpn26 family transposase	1	1	1	1	9979	1	4585	665	665	665
group_17330		IS5 family transposase IS903	1	1	1	1	6730	1	1971	923	923	923
group_17332		IS5 family transposase IS903	1	1	1	1	6253	1	971	923	923	923
group_17334		IS5 family transposase IS903	1	1	1	1	6727	1	1974	923	923	923
group_17346		IS1 family transposase IS1D	1	1	1	1	8641	1	483	266	266	266
group_17362	ltrA_22	group II intron reverse transcriptase/maturase	1	1	1	1	2119	1	4812	1487	1487	1487
group_17365	ltrA_3	group II intron reverse transcriptase/maturase	1	1	1	1	16093	1	8033	1487	1487	1487
group_17366	ltrA_7	group II intron reverse transcriptase/maturase	1	1	1	1	14339	1	8845	1487	1487	1487
group_17383	ltrA_15	group II intron reverse transcriptase/maturase	1	1	1	1	10022	1	4611	1487	1487	1487
group_17408		IS1 family transposase IS1D	1	1	1	1	6246	1	1424	275	275	275
group_17416		IS6-like element IS26 family transposase	1	1	1	1	9373	1	3101	605	605	605
group_17421		IS6-like element IS26 family transposase	1	1	1	1	9419	1	693	605	605	605
group_17436		hypothetical protein	1	1	1	1	14696	1	8844	602	602	602
group_17440		hypothetical protein	1	1	1	3	16	95	3	602	602	602
group_17464		IS1 family transposase ISKpn14	1	1	1	1	12464	1	2612	275	275	275
group_17466		IS1 family transposase ISKpn14	1	1	1	1	12156	3	43	275	275	275
group_17508		IS3-like element ISKpn18 family transposase	1	1	1	1	11175	1	2188	878	878	878
group_17528		hypothetical protein	1	1	1	1	14695	1	8843	416	416	416
group_17532		hypothetical protein	1	1	1	1	6574	1	4508	416	416	416
group_17533		hypothetical protein	1	1	1	1	9982	1	4582	416	416	416
group_17537		hypothetical protein	1	1	1	3	15	95	2	416	416	416
group_17538		hypothetical protein	1	1	1	1	12619	1	2775	416	416	416
group_17578		IS6-like element IS26 family transposase	1	1	1	1	4112	1	3130	704	704	704
group_17579		IS6-like element IS26 family transposase	1	1	1	1	4126	1	3131	704	704	704
group_17580		IS6-like element IS26 family transposase	1	1	1	1	4090	1	666	704	704	704
group_17582		IS6-like element IS26 family transposase	1	1	1	1	4098	1	3114	704	704	704
group_17584		IS6-like element IS26 family transposase	1	1	1	1	5578	1	2062	704	704	704
group_17588		IS6-like element IS26 family transposase	1	1	1	1	2057	1	7618	704	704	704
group_17589		IS6-like element IS26 family transposase	1	1	1	1	4102	1	3117	704	704	704
group_17592		IS6-like element IS26 family transposase	1	1	1	1	5519	1	2059	704	704	704
group_17595		IS6-like element IS26 family transposase	1	1	1	1	4101	1	3112	704	704	704
group_1760		hypothetical protein	1	1	1	1	6186	1	1592	536	536	536
group_17602		IS6-like element IS26 family transposase	1	1	1	1	5576	1	2060	704	704	704
group_17605		IS6-like element IS26 family transposase	1	1	1	15	1	177	1	704	704	704
group_17608		IS6-like element IS26 family transposase	1	1	1	1	2060	1	7609	704	704	704
group_17609		IS6-like element IS26 family transposase	1	1	1	1	2061	1	7610	704	704	704
group_17625		IS1 family transposase ISKpn14	1	1	1	1	825	1	4043	377	377	377
group_1763	repB_3	RepFIB replication protein A	1	1	1	1	6189	1	1595	1010	1010	1010
group_1765		hypothetical protein	1	1	1	1	6190	1	1596	1166	1166	1166
group_179		IS6-like element IS26 family transposase	1	1	1	1	9383	1	626	461	461	461
group_180		IS6-like element IS26 family transposase	1	1	1	1	9417	1	674	461	461	461
group_182		IS6-like element IS26 family transposase	1	1	1	1	4116	1	3128	194	194	194
group_197		four-carbon acid sugar kinase family protein	1	1	1	1	4364	1	3767	680	680	680
group_198		four-carbon acid sugar kinase family protein	1	1	1	1	4393	1	3763	632	632	632
group_2		hypothetical protein	1	1	1	1	15803	1	5283	1340	1340	1340
group_230		L-asparagine permease	1	1	1	1	8638	1	472	167	167	167
group_258		hypothetical protein	1	1	1	1	6595	1	1599	137	137	137
group_260		hypothetical protein	1	1	1	1	6596	1	1600	137	137	137
group_273		hypothetical protein	1	1	1	1	13023	1	552	164	164	164
group_285		hypothetical protein	1	1	1	1	4816	1	3448	251	251	251
group_289		hypothetical protein	1	1	1	11	1	175	1	251	251	251
group_302		NAD(P)-dependent oxidoreductase	1	1	1	1	4392	1	3762	350	350	350
csrD_2		RNase E specificity factor CsrD	1	1	1	1	5097	112	4	824	824	824
group_455		Dyp-type peroxidase	1	1	1	1	11176	1	2187	431	431	431
group_457	tal_2	transaldolase	1	1	1	1	11126	29	10	116	116	116
group_5508		hypothetical protein	1	1	1	1	8523	1	1774	1022	1022	1022
group_5524		hypothetical protein	1	1	1	1	6185	1	1591	116	116	116
sopB_2		Protein SopB	1	1	1	1	6191	1	1597	971	971	971
group_5528		Y-family DNA polymerase	1	1	1	1	6192	1	1598	146	146	146
group_5529		Y-family DNA polymerase	1	1	1	1	8937	1	1587	146	146	146
group_5532		hypothetical protein	1	1	1	1	8938	1	1588	440	440	440
group_582		hypothetical protein	1	1	1	1	6694	1	1768	488	488	488
group_583		hypothetical protein	1	1	1	1	8522	1	1773	413	413	413
group_585		IS3-like element ISKpn1 family transposase	1	1	1	1	6184	1	1590	752	752	752
group_588		hypothetical protein	1	1	1	1	6187	1	1593	368	368	368
xerD_3		Tyrosine recombinase XerD	1	1	1	1	6188	1	1594	287	287	287
group_594		hypothetical protein	1	1	1	1	6579	1	4512	272	272	272
group_597		hypothetical protein	1	1	1	1	6584	1	4513	272	272	272
group_60		hypothetical protein	1	1	1	1	5942	1	9539	140	140	140
group_6218		hypothetical protein	1	1	1	1	4115	1	2499	251	251	251
group_6313		hypothetical protein	1	1	1	1	5760	1	1651	647	647	647
group_6316	cusR_3	copper response regulator transcription factor CusR	1	1	1	1	6705	1	1789	320	320	320
group_6317		hypothetical protein	1	1	1	1	10545	1	7766	404	404	404
group_6318		hypothetical protein	1	1	1	1	10555	1	7737	275	275	275
group_6319		hypothetical protein	1	1	1	1	2635	1	5623	203	203	203
group_6320		hypothetical protein	1	1	1	1	2634	1	5622	248	248	248
group_6321		phage late control D family protein	1	1	1	1	2633	1	5621	1154	1154	1154
group_6322		phage tail sheath protein	1	1	1	1	2632	1	5620	1181	1181	1181
group_6323		phage major tail tube protein	1	1	1	1	2631	1	5619	515	515	515
group_6324		phage tail assembly protein	1	1	1	1	2630	1	5618	299	299	299
group_6325		hypothetical protein	1	1	1	1	2629	1	5617	2735	2735	2735
group_6326		phage tail protein	1	1	1	1	2628	1	5616	488	488	488
group_6327		phage tail protein	1	1	1	1	2627	1	5615	1067	1067	1067
group_6328		hypothetical protein	1	1	1	1	2626	1	5614	179	179	179
group_6329		hypothetical protein	1	1	1	1	2625	1	5613	1724	1724	1724
group_6330		phage tail protein I	1	1	1	1	2624	1	5612	278	278	278
group_6331		baseplate assembly protein	1	1	1	1	2623	1	5611	899	899	899
group_6332		baseplate assembly protein	1	1	1	1	2622	1	5610	368	368	368
group_6333		phage baseplate assembly protein V	1	1	1	1	2621	1	5609	584	584	584
group_6334		hypothetical protein	1	1	1	1	2620	1	5608	641	641	641
group_6335		hypothetical protein	1	1	1	1	2619	1	5607	458	458	458
group_6336		hypothetical protein	1	1	1	1	2618	1	5606	395	395	395
group_6337		lysozyme	1	1	1	1	2617	1	5605	551	551	551
group_6338		hypothetical protein	1	1	1	1	2616	1	5604	281	281	281
group_6339		phage tail protein	1	1	1	1	2615	1	5603	200	200	200
group_6340		head completion/stabilization protein	1	1	1	1	2614	1	5602	497	497	497
group_6341		hypothetical protein	1	1	1	1	2613	1	5601	860	860	860
group_6342		phage major capsid protein, P2 family	1	1	1	1	2612	1	5600	1049	1049	1049
group_6343		GPO family capsid scaffolding protein	1	1	1	1	2611	1	5599	833	833	833
group_6344		terminase ATPase subunit family protein	1	1	1	1	2610	1	5598	1721	1721	1721
group_6345		phage portal protein	1	1	1	1	2609	1	5597	1034	1034	1034
group_6346		hypothetical protein	1	1	1	1	2608	1	5596	1202	1202	1202
group_6347		hypothetical protein	1	1	1	1	2607	1	5595	698	698	698
group_6348		hypothetical protein	1	1	1	1	2606	1	5594	461	461	461
group_6349		hypothetical protein	1	1	1	1	2605	1	5593	2642	2642	2642
group_6350		hypothetical protein	1	1	1	1	2592	1	5592	329	329	329
group_6351		hypothetical protein	1	1	1	1	2593	1	5591	161	161	161
group_6352		hypothetical protein	1	1	1	1	2594	1	5590	152	152	152
group_6353		hypothetical protein	1	1	1	1	2595	1	5625	173	173	173
group_6354		adenine-specific DNA-methyltransferase	1	1	1	1	2596	1	5626	968	968	968
group_6355		exonuclease	1	1	1	1	2597	1	5627	578	578	578
group_6356		hypothetical protein	1	1	1	1	2598	1	5628	224	224	224
group_6357		hypothetical protein	1	1	1	1	2599	1	5629	272	272	272
group_6358		hypothetical protein	1	1	1	1	2600	1	5630	386	386	386
group_6359		hypothetical protein	1	1	1	1	2601	1	5631	263	263	263
group_6360		hypothetical protein	1	1	1	1	2602	1	5632	332	332	332
group_6361		hypothetical protein	1	1	1	1	2603	1	5633	302	302	302
group_6362		site-specific integrase	1	1	1	1	2604	1	5634	1007	1007	1007
group_6363		hypothetical protein	1	1	1	1	834	1	4832	269	269	269
group_6364		hypothetical protein	1	1	1	1	9990	1	4581	815	815	815
group_6365		hypothetical protein	1	1	1	1	9989	1	4580	188	188	188
group_6366		hypothetical protein	1	1	1	1	9988	1	4579	113	113	113
group_6367		hypothetical protein	1	1	1	1	9987	1	4578	3389	3389	3389
group_6368		hypothetical protein	1	1	1	1	9986	1	4577	2744	2744	2744
group_6369		hypothetical protein	1	1	1	1	9985	1	4576	497	497	497
group_6370		hypothetical protein	1	1	1	1	9984	1	4575	470	470	470
group_6371		hypothetical protein	1	1	1	1	9983	1	4574	2477	2477	2477
group_6372		hypothetical protein	1	1	1	1	10009	1	4573	611	611	611
group_6373		hypothetical protein	1	1	1	1	10010	1	4572	278	278	278
group_6374		hypothetical protein	1	1	1	1	10011	1	4571	392	392	392
group_6375		hypothetical protein	1	1	1	1	10012	1	4570	1007	1007	1007
group_6376		peptidase	1	1	1	1	10013	1	4569	386	386	386
group_6377		hypothetical protein	1	1	1	1	10014	1	4568	182	182	182
group_6378		hypothetical protein	1	1	1	1	10015	1	4567	305	305	305
group_6379		phage tail protein	1	1	1	1	10016	1	4607	1679	1679	1679
group_6380		hypothetical protein	1	1	1	1	10017	1	4608	203	203	203
group_6381		hypothetical protein	1	1	1	1	10018	1	4609	506	506	506
group_6382		terminase small subunit	1	1	1	1	10026	1	4617	590	590	590
group_6383		hypothetical protein	1	1	1	1	10027	1	4618	329	329	329
group_6384		hypothetical protein	1	1	1	1	10028	1	4619	338	338	338
group_6385		hypothetical protein	1	1	1	1	10029	1	4620	515	515	515
group_6386		hypothetical protein	1	1	1	1	10030	1	4621	485	485	485
group_6387		hypothetical protein	1	1	1	1	9953	1	4553	899	899	899
group_6388		hypothetical protein	1	1	1	1	9954	1	4543	1022	1022	1022
group_6389		hypothetical protein	1	1	1	1	9955	1	4544	191	191	191
group_6390		hypothetical protein	1	1	1	1	5756	1	1649	575	575	575
group_6393		hypothetical protein	1	1	1	1	15807	1	5341	212	212	212
group_6394		hypothetical protein	1	1	1	1	15806	1	5340	701	701	701
group_64		IS5 family transposase IS903	1	1	1	1	4021	1	3272	968	968	968
group_647	dinG_2	3'-5' exonuclease DinG	1	1	1	1	16107	1	8001	962	962	962
group_651	dinG_2	3'-5' exonuclease DinG	1	1	1	1	16105	1	8007	962	962	962
group_67		IS5 family transposase IS903	1	1	1	1	5161	112	1	923	923	923
group_68		IS5 family transposase IS903	1	1	1	1	5096	112	3	923	923	923
group_89		hypothetical protein	1	1	1	1	14336	1	8850	206	206	206
group_93		hypothetical protein	1	1	1	12	1	176	1	626	626	626
group_94		hypothetical protein	1	1	1	1	10544	1	7765	1514	1514	1514

## Sheet: Supplementary Table 6
Gene	Gene.name	Annotation	No..isolates	No..sequences	Avg.sequences.per.isolate	Genome.Fragment	Order.within.Fragment	Accessory.Fragment	Accessory.Order.with.Fragment	Min.group.size.nuc	Max.group.size.nuc	Avg.group.size.nuc
group_17503		IS110 family transposase	7	12	1.72	1	9582	1	2039	1004	1004	1004
tssB		type VI secretion system contractile sheath small subunit	6	6	1	1	15123	1	7556	491	491	491
group_17172		IS3-like element ISKpn1 family transposase	4	4	1	1	1898	1	4752	521	521	521
group_17178		IS3-like element ISKpn1 family transposase	4	4	1	1	14326	1	8268	521	521	521
group_17181		IS3-like element ISKpn1 family transposase	4	4	1	1	13192	27	9	521	521	521
group_17274		IS3-like element ISKpn1 family transposase	4	4	1	1	1897	1	4501	785	785	785
group_334	pckA_2	phosphoenolpyruvate carboxykinase (ATP)	4	4	1	1	2928	1	8535	227	1643	1289
group_13391		hypothetical protein	3	3	1	1	15062	1	149	776	788	780
group_147		enolase	3	3	1	1	10357	1	4126	1022	1022	1022
group_1568		hypothetical protein	3	3	1	1	15044	1	146	1451	1451	1451
group_1570		hypothetical protein	3	3	1	1	15020	1	123	506	506	506
group_1575		hypothetical protein	3	3	1	1	15003	1	109	353	353	353
group_17167		IS3-like element ISKpn1 family transposase	3	3	1	1	1513	2	3	521	521	521
group_17170		IS3-like element ISKpn1 family transposase	3	3	1	1	8745	4	72	521	521	521
group_17183		IS3-like element ISKpn1 family transposase	3	3	1	1	11549	2	46	521	521	521
group_17184		IS3-like element ISKpn1 family transposase	3	3	1	1	11552	2	59	521	521	521
group_17196		IS3-like element ISKpn1 family transposase	3	3	1	1	7068	1	3391	521	521	521
group_17272		IS3-like element ISKpn1 family transposase	3	3	1	1	8744	4	71	785	785	785
group_17273		IS3-like element ISKpn1 family transposase	3	3	1	1	1481	2	229	785	785	785
group_17590		IS6-like element IS26 family transposase	3	3	1	1	9368	1	2117	704	704	704
group_17612		IS6-like element IS26 family transposase	3	3	1	1	9660	1	462	704	704	704
group_17623		IS1 family transposase ISKpn14	3	3	1	1	12313	1	1658	377	377	377
group_1916		hypothetical protein	3	3	1	1	15063	1	150	317	323	321
group_1917		hypothetical protein	3	3	1	1	3323	1	8768	527	527	527
group_1918		hypothetical protein	3	3	1	1	3324	1	8752	770	770	770
group_1920		head-tail adaptor	3	3	1	1	15019	1	122	404	404	404
group_1921		hypothetical protein	3	3	1	1	15018	1	121	269	551	457
group_1922		hypothetical protein	3	3	1	1	15010	1	113	1064	1067	1066
group_1923		hypothetical protein	3	3	1	1	15004	1	110	653	653	653
group_1924		hypothetical protein	3	3	1	1	14998	1	104	1718	2501	2240
group_274		recombinase	3	3	1	1	9583	1	2094	269	407	361
group_318		acetyl-CoA C-acetyltransferase	3	3	1	1	14506	1	8959	749	749	749
group_44		IS1 family transposase IS1D	3	3	1	1	9815	1	363	266	503	345
group_4835		PBSX family phage terminase large subunit	3	3	1	1	15042	1	147	1400	1400	1400
group_4838		hypothetical protein	3	3	1	1	15024	1	127	494	494	494
group_4840		hypothetical protein	3	3	1	1	15023	1	126	941	941	941
group_532		hypothetical protein	3	3	1	1	15022	1	125	281	281	281
group_534		hypothetical protein	3	3	1	1	15021	1	124	419	419	419
group_5788		acyltransferase	3	3	1	1	11747	1	2594	860	860	860
group_5950		hypothetical protein	3	3	1	1	6635	1	1717	254	254	254
group_6046		hypothetical protein	3	3	1	7	2	165	2	176	176	176
mbeC		Mobilization protein MbeC	3	3	1	7	3	165	1	344	344	344
group_6048		hypothetical protein	3	3	1	7	4	165	3	509	509	509
group_6049		hypothetical protein	3	3	1	7	5	165	4	212	212	212
group_6050		hypothetical protein	3	3	1	7	6	165	5	224	224	224
group_6051		hypothetical protein	3	3	1	7	7	165	6	266	266	266
group_6052		hypothetical protein	3	3	1	7	9	165	8	107	107	107
group_6053		hypothetical protein	3	3	1	7	1	165	10	326	326	326
group_6243		hypothetical protein	3	3	1	1	14902	1	8444	455	455	455
group_6260		hypothetical protein	3	3	1	1	3327	1	8751	218	218	218
group_6263		hypothetical protein	3	3	1	1	3329	1	8749	245	245	245
intQ		Putative defective protein IntQ	3	3	1	1	3330	1	8748	1262	1262	1262
group_6265		LysR family transcriptional regulator	3	3	1	1	3331	1	8747	281	281	281
group_6297		hypothetical protein	3	3	1	1	15017	1	120	1151	1151	1151
group_6310		IS481-like element ISKpn28 family transposase	3	3	1	1	6656	1	1720	1073	1073	1073
group_105	xerC_5	Tyrosine recombinase XerC	2	2	1	1	9409	1	675	1013	1013	1013
group_1152		S-type Pyocin	2	2	1	1	3229	1	8725	797	1355	1076
group_12931		HNH endonuclease	2	2	1	1	16069	1	9501	350	350	350
cysN_2		sulfate adenylyltransferase subunit CysN	2	2	1	1	7800	206	1	482	482	482
group_153		HAMP domain-containing protein	2	2	1	1	9274	4	93	689	1001	845
group_16764		hypothetical protein	2	2	1	1	3283	1	8726	326	326	326
group_17168		IS3-like element ISKpn1 family transposase	2	2	1	1	10274	1	3374	521	521	521
group_17169		IS3-like element ISKpn1 family transposase	2	2	1	1	14323	1	8257	521	521	521
group_17171		IS3-like element ISKpn1 family transposase	2	2	1	1	1480	2	228	521	521	521
group_17179		IS3-like element ISKpn1 family transposase	2	2	1	1	3886	1	7299	521	521	521
group_17182		IS3-like element ISKpn1 family transposase	2	2	1	1	9234	4	2	521	521	521
group_17188		IS3-like element ISKpn1 family transposase	2	2	1	1	16560	1	4642	521	521	521
group_17224		IS5-like element ISKpn26 family transposase	2	2	1	1	13451	1	6373	278	278	278
group_17247		IS5-like element ISKpn26 family transposase	2	2	1	1	10362	1	4266	278	278	278
group_17270		IS3-like element ISKpn1 family transposase	2	2	1	1	10273	1	3373	785	785	785
group_17271		IS3-like element ISKpn1 family transposase	2	2	1	1	14322	1	8256	785	785	785
group_17379	ltrA_22	group II intron reverse transcriptase/maturase	2	2	1	1	12588	1	2682	1487	1487	1487
group_17399	ltrA_21	group II intron reverse transcriptase/maturase	2	2	1	1	10356	1	4125	1487	1487	1487
group_17498		IS110 family transposase	2	2	1	6	1	164	3	1004	1004	1004
group_17502		IS110 family transposase	2	2	1	1	9772	1	359	1004	1004	1004
group_17513		IS3-like element ISKpn18 family transposase	2	2	1	1	10609	32	19	878	878	878
group_17560		NADP-dependent isocitrate dehydrogenase	2	2	1	1	15602	1	7992	1250	1250	1250
group_1836		hypothetical protein	2	2	1	1	4048	1	3067	743	743	743
group_1837		hypothetical protein	2	2	1	1	4045	1	3066	257	257	257
group_1838		hypothetical protein	2	2	1	1	4035	1	3056	386	386	386
group_1839	traC	Protein TraC	2	2	1	1	5552	1	3055	2627	2627	2627
traV		Protein TraV	2	2	1	1	5554	1	3053	515	515	515
group_1841		hypothetical protein	2	2	1	1	5555	1	3052	251	251	251
group_1842		hypothetical protein	2	2	1	1	5557	1	3050	590	593	591
group_1843	traA	Pilin	2	2	1	1	5564	1	2070	365	365	365
group_1880		NinE family protein	2	2	1	1	15054	1	8443	170	170	170
group_1954		hypothetical protein	2	2	1	1	2073	1	9380	365	365	365
group_1955		hypothetical protein	2	2	1	1	2072	1	9379	305	305	305
group_1956		hypothetical protein	2	2	1	1	2071	1	9378	521	521	521
group_20		hypothetical protein	2	2	1	1	14858	1	8395	95	95	95
group_200		four-carbon acid sugar kinase family protein	2	2	1	1	4400	1	3768	680	680	680
group_2000		hypothetical protein	2	2	1	1	6355	1	839	1577	3578	2577
group_2001		hypothetical protein	2	2	1	1	6354	1	838	473	473	473
group_23		hypothetical protein	2	2	1	7	10	165	9	545	545	545
group_248		phosphonoacetaldehyde hydrolase	2	2	1	1	12850	59	1	230	230	230
group_29		hypothetical protein	2	2	1	1	4075	1	3138	641	752	696
group_3085	entS	enterobactin transporter EntS	2	2	1	1	643	2	366	1169	1169	1169
group_328		Bacterial alpha-L-rhamnosidase	2	2	1	1	13456	1	6303	569	569	569
thiP_2		thiamine/thiamine pyrophosphate ABC transporter permease ThiP	2	2	1	1	16407	8	62	734	734	734
group_5817		hypothetical protein	2	2	1	1	4040	1	3061	992	992	992
group_5818		hypothetical protein	2	2	1	1	4036	1	3057	632	632	632
group_5819		hypothetical protein	2	2	1	1	5556	1	3051	197	197	197
group_5820		hypothetical protein	2	2	1	1	5558	1	3049	1427	1427	1427
group_5821		hypothetical protein	2	2	1	1	5559	1	2067	728	728	728
group_5822		hypothetical protein	2	2	1	1	5560	1	2068	566	566	566
group_5823		hypothetical protein	2	2	1	1	5561	1	2069	311	311	311
group_6084		hypothetical protein	2	2	1	1	9412	1	698	518	518	518
group_6085	fosA	FosA family fosfomycin resistance glutathione transferase	2	2	1	1	9414	1	700	416	416	416
group_6235		hypothetical protein	2	2	1	1	15043	1	1	1202	1202	1202
group_6236		hypothetical protein	2	2	1	1	15061	1	148	428	428	428
group_6237		lysozyme	2	2	1	1	15060	1	8437	524	524	524
group_6238		hypothetical protein	2	2	1	1	15059	1	8438	320	320	320
group_6239		antitermination protein	2	2	1	1	15058	1	8439	809	809	809
group_6240		YlcG family protein	2	2	1	1	15057	1	8440	140	140	140
group_6241		RusA family crossover junction endodeoxyribonuclease	2	2	1	1	15056	1	8441	362	362	362
ybcO		Putative nuclease YbcO	2	2	1	1	15055	1	8442	290	290	290
group_6244		hypothetical protein	2	2	1	1	2018	1	8397	1079	1079	1079
group_6245		hypothetical protein	2	2	1	1	3306	1	8753	431	431	431
group_6246		hypothetical protein	2	2	1	1	3307	1	8754	248	248	248
group_6247		hypothetical protein	2	2	1	1	3308	1	8755	506	506	506
group_6248		hypothetical protein	2	2	1	1	3309	1	8756	293	293	293
group_6249		AAA family ATPase	2	2	1	1	3310	1	8757	851	851	851
group_6250		replication protein	2	2	1	1	3311	1	8758	854	854	854
group_6251		transcriptional regulator	2	2	1	1	3312	1	8759	200	200	200
group_6252		hypothetical protein	2	2	1	1	3313	1	8760	221	221	221
prtR		HTH-type transcriptional regulator PrtR	2	2	1	1	3314	1	8761	695	695	695
group_6254		hypothetical protein	2	2	1	1	3315	1	8762	971	971	971
group_6255		hypothetical protein	2	2	1	1	3316	1	8763	197	197	197
group_6256		hypothetical protein	2	2	1	1	3317	1	8764	158	158	158
group_6257		hypothetical protein	2	2	1	1	3318	1	8765	653	653	653
group_6258		hypothetical protein	2	2	1	1	3319	1	8766	290	290	290
group_6259		hypothetical protein	2	2	1	1	3320	1	8767	305	305	305
group_6261		TraR/DksA family transcriptional regulator	2	2	1	1	3326	1	8474	215	215	215
group_6262		hypothetical protein	2	2	1	1	3325	1	8475	134	134	134
group_6266		hypothetical protein	2	2	1	1	3446	1	3226	143	143	143
group_6267		hypothetical protein	2	2	1	1	8763	4	37	1256	1256	1256
group_6268		hypothetical protein	2	2	1	1	8762	4	36	908	908	908
group_6269		hypothetical protein	2	2	1	1	8761	4	35	1838	1838	1838
group_6270		hypothetical protein	2	2	1	1	8760	4	34	2960	2960	2960
group_6271		hypothetical protein	2	2	1	1	8759	4	33	215	215	215
group_6272		hypothetical protein	2	2	1	1	8758	4	32	1541	1541	1541
group_6273		hypothetical protein	2	2	1	1	8757	4	31	569	569	569
group_6274		hypothetical protein	2	2	1	1	8756	4	30	323	323	323
group_6275		hypothetical protein	2	2	1	1	8755	4	29	515	515	515
group_6276		hypothetical protein	2	2	1	1	8754	4	28	1493	1493	1493
group_6277		hypothetical protein	2	2	1	1	8753	4	27	509	509	509
group_6278		hypothetical protein	2	2	1	1	8752	4	26	836	836	836
group_6280		hypothetical protein	2	2	1	1	9208	4	4	551	551	551
group_6281		hypothetical protein	2	2	1	1	9209	4	5	566	566	566
group_6282		hypothetical protein	2	2	1	1	9210	4	6	194	194	194
group_6283		hypothetical protein	2	2	1	1	9211	4	7	701	701	701
group_6284		hypothetical protein	2	2	1	1	9212	4	8	491	491	491
group_6285		DNA-binding transcriptional regulator H-NS	2	2	1	1	9213	4	9	404	404	404
esiB		Secretory immunoglobulin A-binding protein EsiB	2	2	1	1	9214	4	10	1136	1136	1136
group_6287		hypothetical protein	2	2	1	1	9215	4	11	350	350	350
group_6288		hypothetical protein	2	2	1	1	9216	4	12	380	380	380
group_6289		hypothetical protein	2	2	1	1	9217	4	13	290	290	290
group_6290		hypothetical protein	2	2	1	1	9218	4	14	287	287	287
group_6291		hypothetical protein	2	2	1	1	9219	4	15	386	386	386
group_6292		hypothetical protein	2	2	1	1	9220	4	16	311	311	311
group_6293		hypothetical protein	2	2	1	1	9221	4	17	233	233	233
group_6294		hypothetical protein	2	2	1	1	9222	4	18	860	860	860
group_6298		hypothetical protein	2	2	1	1	14962	1	13	440	440	440
group_6299		hypothetical protein	2	2	1	1	14961	1	12	419	419	419
group_6300		NTP pyrophosphohydrolase	2	2	1	1	14960	1	11	152	152	152
group_6301		hypothetical protein	2	2	1	1	15007	1	10	1922	1922	1922
group_6302		hypothetical protein	2	2	1	1	15008	1	9	575	575	575
group_6303		hypothetical protein	2	2	1	1	15009	1	14	302	302	302
group_6304		hypothetical protein	2	2	1	1	15002	1	108	1199	1199	1199
group_6305		hypothetical protein	2	2	1	1	15001	1	107	773	773	773
group_6306		hypothetical protein	2	2	1	1	15000	1	106	785	785	785
tfaE		Prophage tail fiber assembly protein TfaE	2	2	1	1	14999	1	105	578	578	578
group_6308		hypothetical protein	2	2	1	1	14996	1	70	203	203	203
group_6309		hypothetical protein	2	2	1	1	14995	1	69	158	158	158
group_6312		hypothetical protein	2	2	1	1	6633	1	1700	134	134	134
group_6756		hypothetical protein	2	2	1	1	2074	1	9386	704	704	704
group_101	rmtB	16S rRNA (guanine(1405)-N(7))-methyltransferase	1	1	1	1	4076	1	3108	851	851	851
group_111		hypothetical protein	1	1	1	1	6178	1	1641	488	488	488
group_1154		aminoacyl-tRNA hydrolase	1	1	1	1	3263	1	8578	584	584	584
ychH_2		stress-induced protein YchH	1	1	1	1	3262	1	8577	275	275	275
group_1158	dauA_2	C4-dicarboxylic acid transporter DauA	1	1	1	1	3260	1	8575	1652	1652	1652
hemA_2		glutamyl-tRNA reductase	1	1	1	1	3256	1	8571	1256	1256	1256
prfA_2		peptide chain release factor 1	1	1	1	1	3255	1	8570	1082	1082	1082
chaA_2		sodium-potassium/proton antiporter ChaA	1	1	1	1	3250	1	8565	1100	1100	1100
group_1166		NarK family nitrate/nitrite MFS transporter	1	1	1	1	3236	1	8551	1388	1388	1388
group_1168		nitrate reductase subunit alpha	1	1	1	1	3235	1	8550	3743	3743	3743
narI_3		respiratory nitrate reductase subunit gamma	1	1	1	1	3232	1	8547	677	677	677
group_14		hypothetical protein	1	1	1	7	8	165	7	557	557	557
group_15		hypothetical protein	1	1	1	1	667	2	226	113	113	113
group_16997		IS3-like element ISKpn1 family transposase	1	1	1	1	1482	2	230	161	161	161
group_16998		hypothetical protein	1	1	1	1	10728	1	102	239	239	239
group_16999	hin_1	DNA-invertase hin	1	1	1	1	14997	1	103	551	551	551
group_17000		hypothetical protein	1	1	1	1	14994	1	71	203	203	203
group_17001		hypothetical protein	1	1	1	1	14993	1	833	203	203	203
group_17002		hypothetical protein	1	1	1	1	14992	1	834	2420	2420	2420
group_17003		kinase	1	1	1	1	14991	1	835	2384	2384	2384
group_17004		nitrite transporter	1	1	1	1	6352	1	836	380	380	380
group_17005		hypothetical protein	1	1	1	1	6353	1	837	485	485	485
group_17006		hypothetical protein	1	1	1	1	2070	1	9385	347	347	347
group_17007		hypothetical protein	1	1	1	1	2069	1	9384	449	449	449
group_17008		head-tail adaptor protein	1	1	1	1	2068	1	9383	338	338	338
group_17009		phage gp6-like head-tail connector protein	1	1	1	1	2067	1	9382	320	320	320
group_17010		hypothetical protein	1	1	1	1	2066	1	9381	203	203	203
group_17011		hypothetical protein	1	1	1	1	2065	1	9420	1208	1208	1208
group_17012		hypothetical protein	1	1	1	1	2064	1	9421	656	656	656
group_17013		phage portal protein	1	1	1	1	2225	1	9422	1229	1229	1229
group_17014		terminase large subunit	1	1	1	1	2226	1	9423	1757	1757	1757
group_17015		hypothetical protein	1	1	1	1	2227	1	9424	497	497	497
group_17016		hypothetical protein	1	1	1	1	2234	1	9419	383	383	383
group_17017		hypothetical protein	1	1	1	1	2233	1	9418	275	275	275
group_17018		glycoside hydrolase family 19 protein	1	1	1	1	2232	1	9417	629	629	629
group_17019		hypothetical protein	1	1	1	1	2231	1	9416	386	386	386
group_17020		hypothetical protein	1	1	1	1	2230	1	9415	1052	1052	1052
group_17021		hypothetical protein	1	1	1	1	2229	1	9414	221	221	221
group_17022		hypothetical protein	1	1	1	1	2228	1	9413	404	404	404
group_17023		DNA methyltransferase	1	1	1	1	10708	1	9412	644	644	644
group_17024		hypothetical protein	1	1	1	1	10709	1	9411	437	437	437
group_17025		DNA primase	1	1	1	1	10710	1	9410	971	971	971
group_17026		DEAD/DEAH box helicase	1	1	1	1	10711	1	9409	1529	1529	1529
group_17027		hypothetical protein	1	1	1	1	10712	1	9408	275	275	275
group_17028		hypothetical protein	1	1	1	1	10713	1	9407	401	401	401
group_17029		hypothetical protein	1	1	1	1	10714	1	9406	197	197	197
group_17030		LexA family transcriptional regulator	1	1	1	1	10715	1	9405	647	647	647
group_17031		hypothetical protein	1	1	1	1	10716	1	9404	275	275	275
group_17032		hypothetical protein	1	1	1	1	10717	1	75	359	359	359
group_17033		hypothetical protein	1	1	1	1	10718	1	76	812	812	812
group_17034		hypothetical protein	1	1	1	1	10719	1	77	860	860	860
group_17035		hypothetical protein	1	1	1	1	10720	1	78	224	224	224
group_17036		hypothetical protein	1	1	1	1	10721	1	79	455	455	455
group_17037		hypothetical protein	1	1	1	1	10722	1	80	683	683	683
group_17038		hypothetical protein	1	1	1	1	10723	1	81	260	260	260
group_17039		exonuclease	1	1	1	1	10724	1	82	557	557	557
group_17040		hypothetical protein	1	1	1	1	10725	1	83	200	200	200
group_17041		hypothetical protein	1	1	1	1	10726	1	84	1397	1397	1397
group_17042		hypothetical protein	1	1	1	1	3282	1	8544	515	515	515
group_17043		hypothetical protein	1	1	1	1	5963	1	1153	938	938	938
group_17044		hypothetical protein	1	1	1	5	2	163	23	566	566	566
group_17045		hypothetical protein	1	1	1	5	3	163	24	293	293	293
group_17046		hypothetical protein	1	1	1	5	4	163	25	1196	1196	1196
group_17047		hypothetical protein	1	1	1	5	5	163	26	623	623	623
group_17048		hypothetical protein	1	1	1	5	6	163	27	395	395	395
group_17049	smc	Chromosome partition protein Smc	1	1	1	5	7	163	28	2129	2129	2129
group_17050		hypothetical protein	1	1	1	5	8	163	29	611	611	611
group_17051		hypothetical protein	1	1	1	5	9	163	30	674	674	674
group_17052		hypothetical protein	1	1	1	5	10	163	31	2078	2078	2078
group_17053		hypothetical protein	1	1	1	5	11	163	32	281	281	281
group_17054		hypothetical protein	1	1	1	5	37	163	33	488	488	488
group_17055		hypothetical protein	1	1	1	5	36	163	34	464	464	464
group_17056		hypothetical protein	1	1	1	5	35	163	35	563	563	563
group_17057		hypothetical protein	1	1	1	5	34	163	36	1040	1040	1040
group_17058		hypothetical protein	1	1	1	5	33	163	37	302	302	302
group_17059		hypothetical protein	1	1	1	5	32	163	21	392	392	392
group_17060		hypothetical protein	1	1	1	5	31	163	20	311	311	311
group_17061		hypothetical protein	1	1	1	5	30	163	19	1046	1046	1046
group_17062	umuD_3	translesion error-prone DNA polymerase V autoproteolytic subunit	1	1	1	5	29	163	18	401	401	401
group_17063		hypothetical protein	1	1	1	5	28	163	17	311	311	311
group_17064		hypothetical protein	1	1	1	14	1	172	1	311	311	311
group_17065		hypothetical protein	1	1	1	5	27	163	16	455	455	455
group_17066		hypothetical protein	1	1	1	5	26	163	15	293	293	293
group_17067		hypothetical protein	1	1	1	5	25	163	14	356	356	356
group_17068		hypothetical protein	1	1	1	5	24	163	13	557	557	557
group_17069		hypothetical protein	1	1	1	5	23	163	12	542	542	542
group_17070		hypothetical protein	1	1	1	5	22	163	11	242	242	242
group_17071		DNA-binding transcriptional regulator H-NS	1	1	1	5	21	163	10	434	434	434
group_17072		hypothetical protein	1	1	1	5	20	163	9	1976	1976	1976
group_17073		hypothetical protein	1	1	1	5	19	163	8	377	377	377
group_17074		hypothetical protein	1	1	1	5	18	163	7	269	269	269
group_17075		hypothetical protein	1	1	1	5	17	163	6	350	350	350
group_17076		hypothetical protein	1	1	1	5	16	163	5	560	560	560
group_17077		hypothetical protein	1	1	1	5	15	163	4	326	326	326
higB-2		Toxin HigB-2	1	1	1	5	14	163	3	335	335	335
group_17079		helix-turn-helix domain-containing protein	1	1	1	5	13	163	2	290	290	290
group_17080		hypothetical protein	1	1	1	5	12	163	1	653	653	653
group_17081		hypothetical protein	1	1	1	8	11	169	5	1778	1778	1778
group_17082		hypothetical protein	1	1	1	8	12	169	6	503	503	503
group_17083		hypothetical protein	1	1	1	8	13	169	7	479	479	479
group_17084		hypothetical protein	1	1	1	8	14	169	8	326	326	326
group_17085		hypothetical protein	1	1	1	8	9	169	9	521	521	521
group_17086		hypothetical protein	1	1	1	8	8	169	10	293	293	293
group_17087		hypothetical protein	1	1	1	8	7	169	11	317	317	317
group_17088		hypothetical protein	1	1	1	8	6	169	12	302	302	302
group_17089		hypothetical protein	1	1	1	8	5	169	13	1034	1034	1034
group_17090		hypothetical protein	1	1	1	8	4	169	14	386	386	386
group_17091		hypothetical protein	1	1	1	8	3	169	3	188	188	188
group_17092		hypothetical protein	1	1	1	8	2	169	2	263	263	263
group_17093		hypothetical protein	1	1	1	8	1	169	1	257	257	257
group_17100		hypothetical protein	1	1	1	1	3247	1	8562	242	242	242
group_17126		Polarity suppression protein	1	1	1	10	3	171	3	566	566	566
group_17177		IS3-like element ISKpn1 family transposase	1	1	1	1	9233	4	1	521	521	521
group_17185		IS3-like element ISKpn1 family transposase	1	1	1	1	11522	1	3360	521	521	521
group_17186		IS3-like element ISKpn1 family transposase	1	1	1	1	14318	1	8266	521	521	521
group_17187		IS3-like element ISKpn1 family transposase	1	1	1	1	10269	1	3358	521	521	521
group_17202		IS5-like element ISKpn26 family transposase	1	1	1	1	12358	41	2	278	278	278
group_17203		IS5-like element ISKpn26 family transposase	1	1	1	1	6849	1	2383	278	278	278
group_17204		IS5-like element ISKpn26 family transposase	1	1	1	1	5746	1	1670	278	278	278
group_17205		IS5-like element ISKpn26 family transposase	1	1	1	1	8532	1	396	278	278	278
group_17206		IS5-like element ISKpn26 family transposase	1	1	1	1	6841	1	30	278	278	278
group_17212		IS5-like element ISKpn26 family transposase	1	1	1	1	2930	1	8743	278	278	278
group_17213		IS5-like element ISKpn26 family transposase	1	1	1	1	11758	196	1	278	278	278
group_17215		IS5-like element ISKpn26 family transposase	1	1	1	1	13024	1	554	278	278	278
group_17216		IS5-like element ISKpn26 family transposase	1	1	1	1	9976	1	4583	278	278	278
group_17219		IS5-like element ISKpn26 family transposase	1	1	1	1	12387	1	559	278	278	278
group_17220		IS5-like element ISKpn26 family transposase	1	1	1	1	16098	1	7998	278	278	278
group_17222		IS5-like element ISKpn26 family transposase	1	1	1	1	5743	1	1798	278	278	278
group_17232		IS5-like element ISKpn26 family transposase	1	1	1	1	12357	41	3	278	278	278
group_17233		IS5-like element ISKpn26 family transposase	1	1	1	1	10162	1	568	278	278	278
group_17238		IS5-like element ISKpn26 family transposase	1	1	1	1	11744	1	2595	278	278	278
group_17239		IS5-like element ISKpn26 family transposase	1	1	1	10	4	171	4	278	278	278
group_17242		IS5-like element ISKpn26 family transposase	1	1	1	1	13109	1	4263	278	278	278
group_17243		IS5-like element ISKpn26 family transposase	1	1	1	1	6818	1	2386	278	278	278
group_17244		IS5-like element ISKpn26 family transposase	1	1	1	1	5132	44	9	278	278	278
group_17245		IS5-like element ISKpn26 family transposase	1	1	1	1	6169	1	1207	278	278	278
group_17246		IS5-like element ISKpn26 family transposase	1	1	1	1	5742	1	1797	278	278	278
group_17248		IS5-like element ISKpn26 family transposase	1	1	1	1	7628	14	25	278	278	278
group_17249		IS5-like element ISKpn26 family transposase	1	1	1	1	14925	1	8470	278	278	278
group_17250		IS5-like element ISKpn26 family transposase	1	1	1	1	10135	NA	NA	278	278	278
group_17251		IS5-like element ISKpn26 family transposase	1	1	1	1	7316	1	2951	278	278	278
group_17252		IS5-like element ISKpn26 family transposase	1	1	1	1	16097	1	7997	278	278	278
group_17260		IS3-like element ISKpn1 family transposase	1	1	1	1	11521	1	3359	785	785	785
group_17261		IS3-like element ISKpn1 family transposase	1	1	1	1	14317	1	8265	785	785	785
group_17287		IS5-like element ISKpn26 family transposase	1	1	1	1	6821	1	29	665	665	665
group_173		IS6-like element IS26 family transposase	1	1	1	1	5770	1	1375	194	194	194
group_17302		IS5-like element ISKpn26 family transposase	1	1	1	1	13025	1	557	665	665	665
group_17323		IS5 family transposase IS903	1	1	1	1	6235	1	980	923	923	923
group_17325		IS5 family transposase IS903	1	1	1	1	6269	1	984	923	923	923
group_17351	ltrA_8	group II intron reverse transcriptase/maturase	1	1	1	1	14340	1	8864	1487	1487	1487
group_17361	ltrA_14	group II intron reverse transcriptase/maturase	1	1	1	1	6575	1	4507	1487	1487	1487
group_17373	ltrA_20	group II intron reverse transcriptase/maturase	1	1	1	3	1	95	11	1487	1487	1487
group_17374	ltrA_24	group II intron reverse transcriptase/maturase	1	1	1	1	10042	1	4502	1487	1487	1487
ltrA_15		group II intron reverse transcriptase/maturase	1	1	1	1	5748	1	1644	1487	1487	1487
group_17380	ltrA_23	group II intron reverse transcriptase/maturase	1	1	1	1	10043	1	4503	1487	1487	1487
group_17388	ltrA_20	group II intron reverse transcriptase/maturase	1	1	1	1	6620	1	1704	1487	1487	1487
group_17389	ltrA_18	group II intron reverse transcriptase/maturase	1	1	1	1	6623	1	1703	1487	1487	1487
group_17391	ltrA_20	group II intron reverse transcriptase/maturase	1	1	1	1	5750	1	1643	1487	1487	1487
group_17398	ltrA_18	group II intron reverse transcriptase/maturase	1	1	1	1	5749	1	1642	1487	1487	1487
group_174		IS6-like element IS26 family transposase	1	1	1	1	6604	1	1730	194	194	194
group_17400	ltrA_22	group II intron reverse transcriptase/maturase	1	1	1	1	6622	1	1705	1487	1487	1487
ltrA_26		group II intron reverse transcriptase/maturase	1	1	1	1	4092	1	667	1487	1487	1487
group_17422		IS6-like element IS26 family transposase	1	1	1	1	9408	1	673	605	605	605
group_17446		hypothetical protein	1	1	1	8	10	169	4	602	602	602
group_17447		hypothetical protein	1	1	1	1	5751	1	1645	602	602	602
group_17449		hypothetical protein	1	1	1	1	12626	1	2746	602	602	602
group_17451		glycoprotein 3	1	1	1	10	1	171	1	737	737	737
group_17473		IS1 family transposase ISKpn14	1	1	1	1	8040	1	5977	275	275	275
group_17474		IS1 family transposase ISKpn14	1	1	1	1	12312	1	1657	275	275	275
group_17478		IS1 family transposase ISKpn14	1	1	1	1	11745	1	2596	275	275	275
group_17479		IS1 family transposase ISKpn14	1	1	1	16	2	174	2	275	275	275
group_17480		IS1 family transposase ISKpn14	1	1	1	1	4901	1	2153	275	275	275
group_17488		IS110 family transposase	1	1	1	1	5734	1	1962	1004	1004	1004
group_17499		IS110 family transposase	1	1	1	6	2	164	4	1004	1004	1004
group_17505		IS3-like element ISKpn18 family transposase	1	1	1	1	16502	NA	NA	878	878	878
group_17522		hypothetical protein	1	1	1	10	2	171	2	245	245	245
group_17529		hypothetical protein	1	1	1	1	10035	1	4627	416	416	416
group_17548		hypothetical protein	1	1	1	1	6618	1	1701	416	416	416
rluE_1		23S rRNA pseudouridine(2457) synthase RluE	1	1	1	1	15603	1	9357	650	650	650
rluE_2		23S rRNA pseudouridine(2457) synthase RluE	1	1	1	1	15587	1	7993	650	650	650
group_17563		ribose-phosphate pyrophosphokinase	1	1	1	1	3259	1	8574	947	947	947
group_17593		IS6-like element IS26 family transposase	1	1	1	1	4105	1	3118	704	704	704
group_176		IS6-like element IS26 family transposase	1	1	1	1	9407	1	695	329	329	329
group_17617		IS1 family transposase ISKpn14	1	1	1	1	11746	1	2597	377	377	377
group_17618		IS1 family transposase ISKpn14	1	1	1	16	1	174	1	377	377	377
group_17620		IS1 family transposase ISKpn14	1	1	1	1	12298	3	120	377	377	377
group_17621		IS1 family transposase ISKpn14	1	1	1	1	8041	1	5978	377	377	377
group_17622		IS1 family transposase ISKpn14	1	1	1	1	835	1	4833	377	377	377
group_17639		IS1 family transposase ISKpn14	1	1	1	1	4902	1	2154	377	377	377
kdsA_2		3-deoxy-8-phosphooctulonate synthase	1	1	1	1	3251	1	8566	854	854	854
group_17667	narL_2	two-component system response regulator NarL	1	1	1	1	3238	1	8553	650	650	650
narH_3		nitrate reductase subunit beta	1	1	1	1	3234	1	8549	1535	1535	1535
group_178		IS6-like element IS26 family transposase	1	1	1	1	4087	1	663	329	329	329
group_183		IS6-like element IS26 family transposase	1	1	1	1	9688	1	2497	329	329	329
group_1858		hypothetical protein	1	1	1	1	15590	1	7703	869	869	869
group_209		rhodanese-related sulfurtransferase	1	1	1	1	2779	1	5388	506	506	506
group_219		hypothetical protein	1	1	1	1	3280	1	8595	242	242	242
group_22		hypothetical protein	1	1	1	1	8517	1	388	140	140	140
group_221		hypothetical protein	1	1	1	1	3278	1	8593	509	509	509
sbmA_2		peptide antibiotic transporter SbmA	1	1	1	1	975	1	4903	239	239	239
group_2282		DeoR/GlpR transcriptional regulator	1	1	1	1	4395	1	3760	761	761	761
group_2284		class A broad-spectrum beta-lactamase SHV-11	1	1	1	1	4394	1	3759	860	860	860
group_2372		aldo/keto reductase	1	1	1	1	3973	1	3311	290	290	290
group_281		hypothetical protein	1	1	1	1	15101	1	7555	326	326	326
group_282		hypothetical protein	1	1	1	1	11748	1	2592	251	251	251
group_288		hypothetical protein	1	1	1	1	12356	41	12	251	251	251
group_301		NAD(P)-dependent oxidoreductase	1	1	1	1	4396	1	3761	902	902	902
group_31		hypothetical protein	1	1	1	1	9710	1	2521	593	593	593
group_32		hypothetical protein	1	1	1	1	9413	1	699	602	602	602
group_33		hypothetical protein	1	1	1	1	4103	1	3111	617	617	617
group_330		hypothetical protein	1	1	1	1	13455	1	6298	311	311	311
group_34		hypothetical protein	1	1	1	1	9483	1	639	605	605	605
group_3636		S-type Pyocin	1	1	1	1	3281	1	8596	1355	1355	1355
group_3638		hypothetical protein	1	1	1	1	3279	1	8594	368	368	368
group_3640		hypothetical protein	1	1	1	1	3277	1	8592	191	191	191
group_3642		hypothetical protein	1	1	1	1	3276	1	8591	320	320	320
group_3644		hypothetical protein	1	1	1	1	3275	1	8590	509	509	509
group_3646		PAAR domain-containing protein	1	1	1	1	3274	1	8589	266	266	266
group_3648		type VI secretion protein	1	1	1	1	3273	1	8588	1157	1157	1157
group_3650	tssF_3	type VI secretion system baseplate subunit TssF	1	1	1	1	3271	1	8586	1763	1763	1763
group_3652	tssG_3	type VI secretion system baseplate subunit TssG	1	1	1	1	3270	1	8585	1046	1046	1046
group_3654	tssJ_3	type VI secretion system lipoprotein TssJ	1	1	1	1	3269	1	8584	536	536	536
group_3656	tssE_2	type VI secretion system baseplate subunit TssE	1	1	1	1	3268	1	8583	443	443	443
group_3658		hypothetical protein	1	1	1	1	3267	1	8582	1415	1415	1415
group_3660		sugar ABC transporter substrate-binding protein	1	1	1	1	3266	1	8581	914	914	914
ychF_2		redox-regulated ATPase YchF	1	1	1	1	3264	1	8579	1091	1091	1091
group_3664		MerR family transcriptional regulator	1	1	1	1	3261	1	8576	1046	1046	1046
ispE_2		4-(cytidine 5'-diphospho)-2-C-methyl-D-erythritol kinase	1	1	1	1	3258	1	8573	851	851	851
lolB_2		lipoprotein localization protein LolB	1	1	1	1	3257	1	8572	611	611	611
prmC_2		peptide chain release factor N(5)-glutamine methyltransferase	1	1	1	1	3254	1	8569	848	848	848
group_3672		SirB family protein	1	1	1	1	3253	1	8568	392	392	392
group_3674		tetratricopeptide repeat-containing protein	1	1	1	1	3252	1	8567	812	812	812
chaB_2		putative cation transport regulator ChaB	1	1	1	1	3249	1	8564	230	230	230
group_3678		gamma-glutamylcyclotransferase	1	1	1	1	3248	1	8563	680	680	680
ychN_2		Protein YchN	1	1	1	1	3246	1	8561	353	353	353
group_3682		ANTAR domain-containing protein	1	1	1	1	3245	1	8560	1181	1181	1181
group_3684		ABC transporter substrate-binding protein	1	1	1	1	3244	1	8559	1256	1256	1256
ntrB_2		nitrate ABC transporter permease	1	1	1	1	3243	1	8558	884	884	884
group_3688		ABC transporter ATP-binding protein	1	1	1	1	3242	1	8557	788	788	788
nirD_3		nitrite reductase small subunit NirD	1	1	1	1	3241	1	8556	4067	4067	4067
group_3692		molybdopterin-dependent oxidoreductase	1	1	1	1	3240	1	8555	2600	2600	2600
group_3694		YchO/YchP family invasin	1	1	1	1	3239	1	8554	1382	1382	1382
narX_2		nitrate/nitrite two-component system sensor histidine kinase NarX	1	1	1	1	3237	1	8552	1778	1778	1778
narJ_2		nitrate reductase molybdenum cofactor assembly chaperone	1	1	1	1	3233	1	8548	710	710	710
group_3700		DMT family transporter	1	1	1	1	3231	1	8546	896	896	896
group_3702		Lrp/AsnC family transcriptional regulator	1	1	1	1	3230	1	8545	443	443	443
group_418		type VI secretion protein VasK	1	1	1	1	3272	1	8587	3488	3488	3488
group_420		hypothetical protein	1	1	1	1	3265	1	8580	329	329	329
group_5		hypothetical protein	1	1	1	1	12392	1	543	95	95	95
group_5013		hypothetical protein	1	1	1	1	14652	1	8907	164	164	164
group_511	dnaB_3	replicative DNA helicase	1	1	1	1	4862	1	2155	431	431	431
group_5810		hypothetical protein	1	1	1	1	4046	1	3047	353	353	353
group_5811	traQ	Protein TraQ	1	1	1	1	4047	1	3048	281	281	281
group_5812	traN	Mating pair stabilization protein TraN	1	1	1	1	4044	1	3065	1850	1850	1850
group_5813		hypothetical protein	1	1	1	1	4043	1	3064	422	422	422
group_5814		hypothetical protein	1	1	1	1	4037	1	3058	638	638	638
group_5815		hypothetical protein	1	1	1	1	4038	1	3059	521	521	521
group_5816		hypothetical protein	1	1	1	1	4039	1	3060	308	308	308
group_5824		hypothetical protein	1	1	1	1	5563	1	2063	233	233	233
traJ		Protein TraJ	1	1	1	1	5562	1	2064	686	686	686
group_5879		tyrosine-type recombinase/integrase	1	1	1	1	15600	1	7713	1127	1127	1127
group_5881		exonuclease	1	1	1	1	15599	1	7712	2138	2138	2138
group_5883		transcriptional regulator	1	1	1	1	15598	1	7711	371	371	371
group_5885		hypothetical protein	1	1	1	1	15597	1	7710	194	194	194
group_5887		hypothetical protein	1	1	1	1	15596	1	7709	122	122	122
group_5889		hypothetical protein	1	1	1	1	15595	1	7708	314	314	314
group_5891		hypothetical protein	1	1	1	1	15594	1	7707	554	554	554
group_5893		hypothetical protein	1	1	1	1	15593	1	7706	671	671	671
group_5895		hypothetical protein	1	1	1	1	15592	1	7705	440	440	440
group_5897		hypothetical protein	1	1	1	1	15591	1	7704	1391	1391	1391
group_596		hypothetical protein	1	1	1	1	6583	1	4515	272	272	272
group_6057		deoxyguanosinetriphosphate triphosphohydrolase family protein	1	1	1	1	15588	1	7701	1361	1361	1361
group_6059		hypothetical protein	1	1	1	1	15589	1	7702	713	713	713
proV_2		glycine betaine/L-proline ABC transporter ATP-binding protein ProV	1	1	1	1	7403	1	2952	641	641	641
group_62		hypothetical protein	1	1	1	1	5939	NA	NA	140	140	140
group_6279		hypothetical protein	1	1	1	1	8751	4	25	347	347	347
group_6296		hypothetical protein	1	1	1	1	15047	1	2	917	917	917
group_652	dinG_2	3'-5' exonuclease DinG	1	1	1	1	16106	1	8006	962	962	962
group_7		hypothetical protein	1	1	1	1	7626	208	1	89	89	89
group_7000		PTS cellobiose transporter subunit IIC	1	1	1	1	161	1	7799	1436	1436	1436
group_7001		hypothetical protein	1	1	1	1	5966	1	1157	506	506	506
group_7002		hypothetical protein	1	1	1	1	11749	1	2593	164	164	164
group_77		hypothetical protein	1	1	1	1	14484	1	9108	140	140	140
group_78		hypothetical protein	1	1	1	1	13452	1	6307	140	140	140
group_79		hypothetical protein	1	1	1	1	974	1	4902	140	140	140
group_80		IS5 family transposase IS903	1	1	1	1	13454	1	6300	923	923	923
group_86		hypothetical protein	1	1	1	1	6619	1	1702	242	242	242
group_87		hypothetical protein	1	1	1	5	1	163	22	635	635	635
group_88		hypothetical protein	1	1	1	1	6621	1	1706	242	242	242
group_929		NUDIX hydrolase	1	1	1	1	15604	1	9358	344	344	344
group_930		NUDIX hydrolase	1	1	1	1	16117	1	7994	455	455	455

## Sheet: Supplementary Table 7
Gene	Gene.name	Annotation	No..isolates	No..sequences	Avg.sequences.per.isolate	Genome.Fragment	Order.within.Fragment	Accessory.Fragment	Accessory.Order.with.Fragment	QC	Min.group.size.nuc	Max.group.size.nuc	Avg.group.size.nuc
group_6196		HAD-IA family hydrolase	19	19	1	1	11611	15	3		662	662	662
group_124		capsule assembly Wzi family protein	18	18	1	1	11731	1	603		1433	1433	1433
group_17470		IS1 family transposase ISKpn14	18	18	1	1	6846	1	33		275	275	275
group_1912		hypothetical protein	18	18	1	1	15808	1	5342		653	710	706
hin_1		DNA-invertase hin	18	18	1	1	15818	1	5354		569	569	569
group_6142		hypothetical protein	18	18	1	1	15819	1	5355		275	275	275
group_6143		hypothetical protein	18	18	1	1	2586	1	5279		686	686	686
group_6144		hypothetical protein	18	18	1	1	2585	1	5278		224	224	224
group_6145		hypothetical protein	18	18	1	1	2584	1	5277		185	185	185
group_6146		hypothetical protein	18	18	1	1	2583	1	5276		566	566	566
group_6147		hypothetical protein	18	18	1	1	2582	1	5275		2141	2141	2141
group_6148		hypothetical protein	18	18	1	1	2581	1	5274		290	290	290
group_6149		hypothetical protein	18	18	1	1	2580	1	5273		245	245	245
group_6150		hypothetical protein	18	18	1	1	2579	1	5272		323	323	323
group_6151		cell division protein	18	18	1	1	2578	1	5271		194	194	194
group_6152		hypothetical protein	18	18	1	1	2577	1	5270		446	446	446
group_6153		hypothetical protein	18	18	1	1	2576	1	5269		221	221	221
group_6154		hypothetical protein	18	18	1	1	2575	1	5268		992	992	992
dnaB_1		replicative DNA helicase	18	18	1	1	2574	1	5267		1388	1388	1388
group_6156		hypothetical protein	18	18	1	1	2573	1	5266		650	650	650
group_6157		hypothetical protein	18	18	1	1	2572	1	5265		233	233	233
group_6158		hypothetical protein	18	18	1	1	2571	1	5264		785	785	785
group_6159		hypothetical protein	18	18	1	1	2570	1	5263		134	134	134
group_6160		adenine methylase	18	18	1	1	2569	1	5262		590	590	590
group_6161		hypothetical protein	18	18	1	1	2568	1	5261		230	230	230
group_6162		hypothetical protein	18	18	1	1	2567	1	5260		683	683	683
group_6163		hypothetical protein	18	18	1	1	2566	1	5259		314	314	314
group_6164		hypothetical protein	18	18	1	1	2565	1	5258		338	338	338
group_6165		hypothetical protein	18	18	1	1	2564	1	5257		593	593	593
group_6166		hypothetical protein	18	18	1	1	2563	1	5256		302	302	302
group_6167		hypothetical protein	18	18	1	1	2562	1	5255		356	356	356
group_6168		hypothetical protein	18	18	1	1	2561	1	5254		233	233	233
group_6169		hypothetical protein	18	18	1	1	2560	1	5253		260	260	260
group_6170		hypothetical protein	18	18	1	1	2559	1	5252		452	452	452
group_6171		hypothetical protein	18	18	1	1	2558	1	5251		1394	1394	1394
group_6172		phage tail protein	18	18	1	1	2557	1	5250		1664	1664	1664
group_6173		hypothetical protein	18	18	1	1	2556	1	5249		326	326	326
group_6174		peptidase	18	18	1	1	2555	1	5248		737	737	737
group_6175		hypothetical protein	18	18	1	1	2554	1	5247		995	995	995
group_6176		hypothetical protein	18	18	1	1	2553	1	5246		473	473	473
group_6177		hypothetical protein	18	18	1	1	2552	1	5245		605	605	605
group_6178		hypothetical protein	18	18	1	1	2551	1	5244		2276	2276	2276
group_6179		hypothetical protein	18	18	1	1	2550	1	5243		401	401	401
group_6180		hypothetical protein	18	18	1	1	2549	1	5242		281	281	281
group_6181		hypothetical protein	18	18	1	1	2548	1	5241		431	431	431
group_6182		hypothetical protein	18	18	1	1	2547	1	5240		494	494	494
group_6183		hypothetical protein	18	18	1	1	2546	1	5239		2714	2714	2714
group_6184		hypothetical protein	18	18	1	1	2545	1	5238		1706	1706	1706
group_6185		hypothetical protein	18	18	1	1	2544	1	5237		2123	2123	2123
group_6197		polysaccharide export protein	18	18	1	1	11732	1	602		1136	1136	1136
group_6198		polysaccharide biosynthesis tyrosine autokinase	18	18	1	1	11733	1	601		2153	2153	2153
wcaJ		undecaprenyl-phosphate glucose phosphotransferase	18	18	1	1	11734	1	600		1394	1394	1394
group_6200		hypothetical protein	18	18	1	1	11735	1	599		1139	1139	1139
group_6201		hypothetical protein	18	18	1	1	11736	1	598		992	992	992
rffM_2		lipopolysaccharide N-acetylmannosaminouronosyltransferase	18	18	1	1	11737	1	597		737	737	737
group_6203		hypothetical protein	18	18	1	1	11738	1	596		1124	1124	1124
group_6204		hypothetical protein	18	18	1	1	11739	1	595		938	938	938
rfbX		Putative O-antigen transporter	18	18	1	1	11740	1	594		1283	1283	1283
group_6208		hypothetical protein	18	18	1	1	15809	1	5343		131	131	131
group_6209		holin	18	18	1	1	15810	1	5344		215	215	215
group_6210		lysozyme	18	18	1	1	15811	1	5345		539	539	539
group_6211		hypothetical protein	18	18	1	1	15812	1	5346		530	530	530
group_6212		hypothetical protein	18	18	1	1	15813	1	5347		152	152	152
group_6213		hypothetical protein	18	18	1	1	15816	1	5350		182	182	182
group_6214		hypothetical protein	18	18	1	1	15804	1	5338		269	269	269
group_91		hypothetical protein	18	18	1	1	15817	1	5353		506	1514	730

## Sheet: Supplementary Table 8
Gene	Gene.name	Annotation	No isolates	No sequences	Avg sequences per isolate	Genome.Fragment	Order.within.Fragment	Accessory.Fragment	Accessory.Order.with.Fragment	QC	Min.group.size.nuc	Max.group.size.nuc	Avg.group.size.nuc
group_122		capsule assembly Wzi family protein	9	9	1	1	11688	1	592		1040	1439	1390
group_620		hypothetical protein	8	8	1	1	5595	1	1828		386	566	452
group_1868		hypothetical protein	7	7	1	1	6647	1	1690		719	737	734
group_1876		hypothetical protein	7	7	1	1	6613	1	1739		1355	1355	1355
group_5917		hypothetical protein	7	7	1	1	6650	1	1693		821	821	821
group_5918		hypothetical protein	7	7	1	1	6649	1	1692		485	485	485
group_5919	traM	Relaxosome protein TraM	7	7	1	1	6648	1	1691		383	383	383
traA		Pilin	7	7	1	1	5593	1	1689		368	368	368
group_5921		hypothetical protein	7	7	1	1	5594	1	1827		305	305	305
group_5951		hypothetical protein	7	7	1	1	6614	1	1740		230	230	230
group_608		polysaccharide export protein	7	7	1	1	11700	1	538		1133	1136	1135
group_619	higA	hypothetical protein	7	7	1	1	6652	1	1695		107	416	194
group_624		hypothetical protein	7	7	1	1	6615	1	1741		227	227	227
group_17259		IS3-like element ISKpn1 family transposase	6	6	1	1	16561	1	4699		785	785	785
rfbB		dTDP-glucose 4,6-dehydratase	6	6	1	1	11714	148	4		1064	1109	1101
rfbA_2		glucose-1-phosphate thymidylyltransferase RfbA	6	6	1	1	11713	148	3		869	869	869
rfbC		dTDP-4-dehydrorhamnose 3,5-epimerase	6	6	1	1	10130	148	1		554	554	554
group_1861		hypothetical protein	6	6	1	1	6609	1	1735		248	248	248
group_1862		hypothetical protein	6	6	1	1	6657	1	1729		347	374	369
group_1864		hypothetical protein	6	6	1	1	6663	1	1723		272	272	272
group_1865		hypothetical protein	6	6	1	1	6664	1	1721		350	350	350
group_1866		hypothetical protein	6	6	1	1	6665	1	1681		356	356	356
group_1867		hypothetical protein	6	6	1	1	6639	1	1680		224	224	224
group_1875		hypothetical protein	6	6	1	1	6668	1	1718		320	320	320
group_5771		mannose-1-phosphate guanylyltransferase/mannose-6-phosphate isomerase	6	6	1	1	11742	148	5		1415	1415	1415
cpsG		phosphomannomutase CpsG	6	6	1	1	11743	148	6		1370	1370	1370
rfbD		dTDP-4-dehydrorhamnose reductase	6	6	1	1	11712	148	2		890	890	890
group_5909		single-stranded DNA-binding protein SSB1	6	6	1	1	6610	1	1736		542	542	542
noc_3		Nucleoid occlusion protein	6	6	1	1	6608	1	1734		2057	2057	2057
psiB_2		Protein PsiB	6	6	1	1	6607	1	1733		431	431	431
group_5912		hypothetical protein	6	6	1	1	6606	1	1732		728	728	728
group_5913		hypothetical protein	6	6	1	1	6605	1	1731		326	326	326
higA1		Antitoxin HigA1	6	6	1	1	6638	1	1679		278	278	278
group_17497		IS110 family transposase	5	7	1.4	6	7	164	6		1004	1004	1004
flmA_2		Stable plasmid inheritance protein	5	5	1	1	6655	1	1722		158	185	163
group_4933		HAD-IA family hydrolase	5	5	1	1	10180	15	13		662	662	662
group_4947		phosphatase PAP2 family protein	5	5	1	1	10163	1	571		629	629	629
group_5687	umuD_3	translesion error-prone DNA polymerase V autoproteolytic subunit	5	5	1	1	5752	1	1646		431	431	431
group_5688		Y-family DNA polymerase	5	5	1	1	5753	1	1647		1271	1271	1271
virB		Virulence regulon transcriptional activator VirB	5	5	1	1	5754	1	1648		974	974	974
group_5760		polysaccharide biosynthesis tyrosine autokinase	5	5	1	1	11699	1	527		2174	2174	2174
group_5761		lipopolysaccharide biosynthesis protein	5	5	1	1	11698	1	526		1523	1523	1523
group_5762		polysaccharide pyruvyl transferase family protein	5	5	1	1	11697	1	525		872	872	872
group_5763		hypothetical protein	5	5	1	1	11696	1	524		956	956	956
group_5764		hypothetical protein	5	5	1	1	11695	1	523		1211	1211	1211
group_5765		glycosyltransferase family 2 protein	5	5	1	1	11694	1	522		977	977	977
group_5766		hypothetical protein	5	5	1	1	11693	1	521		1034	1034	1034
group_5767		glycosyltransferase family 4 protein	5	5	1	1	11692	1	520		1124	1124	1124
group_5768		hypothetical protein	5	5	1	1	11691	1	519		1010	1010	1010
group_5769		glycosyltransferase family 4 protein	5	5	1	1	11690	1	518		1154	1154	1154
group_5770	wcaJ	undecaprenyl-phosphate glucose phosphotransferase	5	5	1	1	11689	1	517		1397	1397	1397
group_5914		hypothetical protein	5	5	1	1	6636	1	1677		212	212	212
group_5915		hypothetical protein	5	5	1	1	6637	1	1678		320	320	320
group_5940		recombinase	5	5	1	1	6624	1	1707		971	971	971
group_5941		hypothetical protein	5	5	1	1	6625	1	1708		671	671	671
group_5942		hypothetical protein	5	5	1	1	6626	1	1709		230	230	230
yhdJ_2		DNA adenine methyltransferase YhdJ	5	5	1	1	6627	1	1710		701	701	701
group_5944		hypothetical protein	5	5	1	1	6628	1	1711		221	221	221
group_5945		hypothetical protein	5	5	1	1	6629	1	1712		419	419	419
group_5946		hypothetical protein	5	5	1	1	6630	1	1713		767	767	767
klcA_4		Antirestriction protein KlcA	5	5	1	1	6631	1	1714		428	428	428
group_5948		hypothetical protein	5	5	1	1	6632	1	1715		506	506	506
group_5949		hypothetical protein	5	5	1	1	6634	1	1716		191	191	191
group_5952		hypothetical protein	5	5	1	1	6612	1	1738		563	563	563
group_5996		Tn3 family transposase TnAs2	5	5	1	6	3	164	5		2969	2969	2969
group_5997	hin_3	DNA-invertase hin	5	5	1	6	4	164	2		557	557	557
lspA		Lipoprotein signal peptidase	5	5	1	6	5	164	1		1076	1076	1076
zntA_2		Zn(II)/Cd(II)/Pb(II) translocating P-type ATPase ZntA	5	5	1	6	6	164	8		2405	2405	2405
group_6000	zntR_2	Zn(2+)-responsive transcriptional regulator	5	5	1	6	8	164	7		434	434	434

## Sheet: Supplementary Table 9
SampleID	intact	incmplete
s1	5	11
s2	4	4
s3	5	10
s4	4	0
s5	4	11
s6	6	5
s7	6	9
s8	6	8
s9	6	9
s10	6	7
s11	6	10
s12	6	10
s13	6	12
s14	4	13
s15	3	10
s16	6	9
s17	6	10
s18	6	12
s19	7	8
s20	6	8
s21	6	10
s22	6	9
s23	5	11
s24	6	11
s25	6	10
s26	2	4
s27	2	4
s29	3	6
average	5.14286	8.60714
total	385	241
